# Supplementary material for: Single‐Cell Transcriptomic Reveals the Involvement of Cell–Cell Junctions in the Early Development of Hypertrophic Cardiomyopathy
Source: J Cell Mol Med. 2025 Feb 3;29(3):e70366. doi: 10.1111/jcmm.70366 (PMC11790354; doi:10.1111/jcmm.70366)
Supplement: Supplementary file 2 — Table S1. Twelve machine‐learning classification models for hypertrophic cardiomyopathy. [file JCMM-29-e70366-s001.xlsx]

## Sheet: TableS1
Model	accuracy_mean	accuracy_std	precision_mean	precision_std	recall_mean	recall_std	f1_score_mean	f1_score_std	auc_roc_mean	auc_roc_std
LogisticRegression	0.780342	0.0273919	0.791956	0.0555272	0.959474	0.0584092	0.864148	0.01326	0.875977	0.0263401
DecisionTreeClassifier	0.795442	0.0711943	0.831898	0.0655342	0.906316	0.0206273	0.866791	0.0440847	0.703158	0.115101
SVC	0.705128	0.0391777	0.720869	0.0122134	0.97	0.06	0.82643	0.0277765	0.895	0.0254224
GaussianNB	0.696581	0.105667	0.777636	0.0551401	0.833158	0.186643	0.789285	0.102629	0.764023	0.111007
KNeighborsClassifier	0.764957	0.0571436	0.807658	0.0744557	0.907895	0.085678	0.848589	0.0339395	0.82141	0.104344
RandomForestClassifier	0.779772	0.0464361	0.805541	0.055259	0.927368	0.0245514	0.860493	0.0247523	0.835188	0.0555479
GradientBoostingClassifier	0.802849	0.0696731	0.843919	0.0526258	0.895263	0.0476715	0.868359	0.046732	0.821955	0.0779383
MLPClassifier	0.720513	0.0571891	0.733048	0.0313638	0.97	0.06	0.834285	0.0360746	0.767331	0.127697
AdaBoostClassifier	0.802849	0.0290067	0.843962	0.0317199	0.895789	0.0333536	0.86839	0.0206551	0.793308	0.0585069
XGBClassifier	0.817949	0.044543	0.852707	0.0307047	0.905789	0.0399584	0.878146	0.0315567	0.886128	0.0552435
LGBMClassifier	0.788319	0.0488801	0.836797	0.0555582	0.885789	0.0377923	0.859094	0.0319028	0.874361	0.0489972
CatBoostClassifier	0.795726	0.0547839	0.810484	0.0353973	0.937368	0.0516862	0.868943	0.0388363	0.865902	0.0613342
