# Supplementary material for: Single‐Cell Transcriptomic Reveals the Involvement of Cell–Cell Junctions in the Early Development of Hypertrophic Cardiomyopathy
Source: J Cell Mol Med. 2025 Feb 3;29(3):e70366. doi: 10.1111/jcmm.70366 (PMC11790354; doi:10.1111/jcmm.70366)
Supplement: Supplementary file 3 — Table S2. Validation and performance assessment of the machine‐learning classification model. [file JCMM-29-e70366-s003.xlsx]

## Sheet: TableS2
Seed	Accuracy_Val	Precision_Val	Recall_Val	F1_Score_Val	ROC_AUC_Val	Accuracy_V2	Precision_V2	Recall_V2	F1_Score_V2	ROC_AUC_V2	Accuracy_V3	Precision_V3	Recall_V3	F1_Score_V3	ROC_AUC_V3	Specificity_Val	NPV_Val	Specificity_V2	NPV_V2	Specificity_V3	NPV_V3	PR_AUC_Val	PR_AUC_V2	PR_AUC_V3	Accuracy_Val_CI	Accuracy_V2_CI	Accuracy_V3_CI	Precision_Val_CI	Precision_V2_CI	Precision_V3_CI	Recall_Val_CI	Recall_V2_CI	Recall_V3_CI	F1_Score_Val_CI	F1_Score_V2_CI	F1_Score_V3_CI	ROC_AUC_Val_CI	ROC_AUC_V2_CI	ROC_AUC_V3_CI	Specificity_Val_CI	Specificity_V2_CI	Specificity_V3_CI	NPV_Val_CI	NPV_V2_CI	NPV_V3_CI	PR_AUC_Val_CI	PR_AUC_V2_CI	PR_AUC_V3_CI
0	0.764706	0.785714	0.916667	0.846154	0.658333	0.73913	0.833333	0.833333	0.833333	0.616667	0.72973	0.821429	0.821429	0.821429	0.632937	0.4	0.666667	0.4	0.4	0.444444	0.444444	0.962937	0.859281	0.754425	(0.5630623201055759, 0.9663494446003064)	(0.5596717819652766, 0.9185890875999407)	(0.586631135509319, 0.8728283239501404)	(0.5906577328288997, 0.9807708385996717)	(0.6810242146540821, 0.9856424520125846)	(0.6980197802922438, 0.944837362564899)	(0.7852813877984921, 1)	(0.6810242146540821, 0.9856424520125846)	(0.6980197802922438, 0.944837362564899)	(0.6746398369801136, 1)	(0.6810242146540821, 0.9856424520125846)	(0.6980197802922438, 0.944837362564899)	(0.43288042678321703, 0.8837862398834494)	(0.41796309067692483, 0.8153702426564086)	(0.47762419812094015, 0.7882488177520757)	(0.16711729789188623, 0.6328827021081138)	(0.19978446396554236, 0.6002155360344577)	(0.2843310378551263, 0.6045578510337626)	(0.4425751820804551, 0.8907581512528782)	(0.19978446396554236, 0.6002155360344577)	(0.2843310378551263, 0.6045578510337626)	(0.8731320710161485, 1)	(0.7171672476412395, 1)	(0.6157315284228928, 0.8931180973654578)
1	0.764706	0.9	0.75	0.818182	0.775	0.782609	0.842105	0.888889	0.864865	0.644444	0.810811	0.956522	0.785714	0.862745	0.837302	0.8	0.571429	0.4	0.5	0.888889	0.571429	0.794347	0.868492	0.953489	(0.5630623201055759, 0.9663494446003064)	(0.6140366441927293, 0.9511807471116186)	(0.6846097130540937, 0.937011908567528)	(0.7573890524786362, 1)	(0.6930802492327741, 0.9911302770830153)	(0.8908106427011359, 1)	(0.5441588276478826, 0.9558411723521174)	(0.7604505626384006, 1)	(0.6534982462898608, 0.9179303251387106)	(0.6348342398840088, 1)	(0.7251474888804603, 1)	(0.7518632663726051, 0.9736269297058261)	(0.5764939621602823, 0.973506037839718)	(0.44881301428031595, 0.8400758746085728)	(0.7183725715928706, 0.9562306030103036)	(0.609852069971515, 0.9901479300284851)	(0.19978446396554236, 0.6002155360344577)	(0.7876242791387174, 0.9901534986390603)	(0.33618151731186574, 0.806675625545277)	(0.2956558742240667, 0.7043441257759333)	(0.41197002814215156, 0.7308871147149912)	(0.6022124046859518, 0.9864807376836608)	(0.7303731936163214, 1)	(0.8856330334964408, 1)
2	0.823529	0.8	1	0.888889	0.7	0.782609	0.809524	0.944444	0.871795	0.572222	0.810811	0.956522	0.785714	0.862745	0.837302	0.4	1	0.2	0.5	0.888889	0.571429	0.983333	0.880914	0.983306	(0.6423089075215274, 1)	(0.6140366441927293, 0.9511807471116186)	(0.6846097130540937, 0.937011908567528)	(0.609852069971515, 0.9901479300284851)	(0.6490414448478719, 0.9700061741997472)	(0.8908106427011359, 1)	(1.0, 1)	(0.8508297317168141, 1)	(0.6534982462898608, 0.9179303251387106)	(0.7394945658314146, 1)	(0.7351630034617952, 1)	(0.7518632663726051, 0.9736269297058261)	(0.4821581793513251, 0.9178418206486748)	(0.3700210713319184, 0.774423373112526)	(0.7183725715928706, 0.9562306030103036)	(0.16711729789188623, 0.6328827021081138)	(0.0365246993792534, 0.3634753006207466)	(0.7876242791387174, 0.9901534986390603)	(1.0, 1)	(0.2956558742240667, 0.7043441257759333)	(0.41197002814215156, 0.7308871147149912)	(0.922476918158154, 1)	(0.7485441172857406, 1)	(0.9420230008733333, 1)
3	0.823529	0.846154	0.916667	0.88	0.758333	0.869565	0.894737	0.944444	0.918919	0.772222	0.756757	0.851852	0.821429	0.836364	0.688492	0.6	0.75	0.6	0.75	0.555556	0.5	0.933661	0.961536	0.930619	(0.6423089075215274, 1)	(0.7319267137346951, 1)	(0.6185103807102196, 0.895003132803294)	(0.6746398369801136, 1)	(0.7693136034322438, 1)	(0.7373835186955073, 0.9663201850081964)	(0.7852813877984921, 1)	(0.8508297317168141, 1)	(0.6980197802922438, 0.944837362564899)	(0.7255230913886555, 1)	(0.8073635401405774, 1)	(0.7171591253984775, 0.9555681473287954)	(0.5548306876567092, 0.9618359790099574)	(0.6008190020789889, 0.9436254423654554)	(0.5392678713307626, 0.8377162556533644)	(0.3671172978918862, 0.8328827021081138)	(0.39978446396554235, 0.8002155360344576)	(0.39544214896623747, 0.7156689621448737)	(0.5441588276478826, 0.9558411723521174)	(0.5730327959639193, 0.9269672040360807)	(0.3388889924407499, 0.6611110075592501)	(0.8153539623340542, 1)	(0.8829393982614315, 1)	(0.8487413561577145, 1)
4	0.882353	0.857143	1	0.923077	0.8	0.826087	0.818182	1	0.9	0.6	0.837838	0.958333	0.821429	0.884615	0.855159	0.6	1	0.2	1	0.888889	0.615385	0.986645	0.913476	0.988102	(0.7291936609713011, 1)	(0.671179931484616, 0.9809939815588623)	(0.7190669624606748, 0.9566087132150008)	(0.6907980699227758, 1)	(0.6605529632380374, 0.9758106731255991)	(0.8939448959328896, 1)	(1.0, 1)	(1.0, 1)	(0.6980197802922438, 0.944837362564899)	(0.7964054323986969, 1)	(0.7773935245344401, 1)	(0.7816701123099662, 0.9875606569208032)	(0.609852069971515, 0.9901479300284851)	(0.39978446396554235, 0.8002155360344576)	(0.7417556794123534, 0.9685617809051066)	(0.3671172978918862, 0.8328827021081138)	(0.0365246993792534, 0.3634753006207466)	(0.7876242791387174, 0.9901534986390603)	(1.0, 1)	(1.0, 1)	(0.45862223384251216, 0.7721469969267187)	(0.9320784071187259, 1)	(0.7985785041946054, 1)	(0.9531654507784755, 1)
5	0.823529	0.846154	0.916667	0.88	0.758333	0.913043	0.9	1	0.947368	0.8	0.837838	0.958333	0.821429	0.884615	0.855159	0.6	0.75	0.6	1	0.888889	0.615385	0.965242	0.935854	0.968301	(0.6423089075215274, 1)	(0.7978868441394203, 1)	(0.7190669624606748, 0.9566087132150008)	(0.6746398369801136, 1)	(0.7773935245344401, 1)	(0.8939448959328896, 1)	(0.7852813877984921, 1)	(1.0, 1)	(0.6980197802922438, 0.944837362564899)	(0.7255230913886555, 1)	(0.8561096102957059, 1)	(0.7816701123099662, 0.9875606569208032)	(0.5548306876567092, 0.9618359790099574)	(0.6365246993792535, 0.9634753006207466)	(0.7417556794123534, 0.9685617809051066)	(0.3671172978918862, 0.8328827021081138)	(0.39978446396554235, 0.8002155360344576)	(0.7876242791387174, 0.9901534986390603)	(0.5441588276478826, 0.9558411723521174)	(1.0, 1)	(0.45862223384251216, 0.7721469969267187)	(0.8781696274287926, 1)	(0.835719817642872, 1)	(0.9118485353730201, 1)
6	0.647059	0.75	0.75	0.75	0.575	0.73913	1	0.666667	0.8	0.833333	0.837838	0.923077	0.857143	0.888889	0.81746	0.4	0.4	1	0.454545	0.777778	0.636364	0.798282	0.973286	0.876664	(0.41988689910096416, 0.8742307479578595)	(0.5596717819652766, 0.9185890875999407)	(0.7190669624606748, 0.9566087132150008)	(0.5441588276478826, 0.9558411723521174)	(1.0, 1)	(0.8372146305380817, 1)	(0.5441588276478826, 0.9558411723521174)	(0.4740091772909344, 0.8593241560423989)	(0.744388639866901, 0.9698970744188132)	(0.5441588276478826, 0.9558411723521174)	(0.6365246993792535, 0.9634753006207466)	(0.7876242791387175, 0.9901534986390604)	(0.3400042553576767, 0.8099957446423232)	(0.6810242146540819, 0.9856424520125846)	(0.6929895995131112, 0.9419310354075237)	(0.16711729789188623, 0.6328827021081138)	(1.0, 1)	(0.6438172907722977, 0.9117382647832579)	(0.16711729789188623, 0.6328827021081138)	(0.25104747785245185, 0.6580434312384572)	(0.48136012382660975, 0.791367148900663)	(0.6075244272619689, 0.9890397792287082)	(0.9073871101058841, 1)	(0.7707098058367676, 0.9826176854449584)
7	0.882353	0.857143	1	0.923077	0.8	0.826087	0.85	0.944444	0.894737	0.672222	0.837838	0.958333	0.821429	0.884615	0.855159	0.6	1	0.4	0.666667	0.888889	0.615385	0.927785	0.94864	0.981496	(0.7291936609713011, 1)	(0.671179931484616, 0.9809939815588623)	(0.7190669624606748, 0.9566087132150008)	(0.6907980699227758, 1)	(0.7040691050978014, 0.9959308949021985)	(0.8939448959328896, 1)	(1.0, 1)	(0.8508297317168141, 1)	(0.6980197802922438, 0.944837362564899)	(0.7964054323986969, 1)	(0.7693136034322438, 1)	(0.7816701123099662, 0.9875606569208032)	(0.609852069971515, 0.9901479300284851)	(0.4803825873237432, 0.8640618571207013)	(0.7417556794123534, 0.9685617809051066)	(0.3671172978918862, 0.8328827021081138)	(0.19978446396554236, 0.6002155360344577)	(0.7876242791387174, 0.9901534986390603)	(1.0, 1)	(0.4740091772909344, 0.8593241560423989)	(0.45862223384251216, 0.7721469969267187)	(0.804738481898327, 1)	(0.8584306141057702, 1)	(0.938070782323529, 1)
8	0.823529	0.846154	0.916667	0.88	0.758333	0.826087	0.85	0.944444	0.894737	0.672222	0.837838	0.923077	0.857143	0.888889	0.81746	0.6	0.75	0.4	0.666667	0.777778	0.636364	0.952637	0.942671	0.945676	(0.6423089075215274, 1)	(0.671179931484616, 0.9809939815588623)	(0.7190669624606748, 0.9566087132150008)	(0.6746398369801136, 1)	(0.7040691050978014, 0.9959308949021985)	(0.8372146305380817, 1)	(0.7852813877984921, 1)	(0.8508297317168141, 1)	(0.744388639866901, 0.9698970744188132)	(0.7255230913886555, 1)	(0.7693136034322438, 1)	(0.7876242791387175, 0.9901534986390604)	(0.5548306876567092, 0.9618359790099574)	(0.4803825873237432, 0.8640618571207013)	(0.6929895995131112, 0.9419310354075237)	(0.3671172978918862, 0.8328827021081138)	(0.19978446396554236, 0.6002155360344577)	(0.6438172907722977, 0.9117382647832579)	(0.5441588276478826, 0.9558411723521174)	(0.4740091772909344, 0.8593241560423989)	(0.48136012382660975, 0.791367148900663)	(0.8516610675708485, 1)	(0.847663849152229, 1)	(0.8726427189272965, 1)
9	0.764706	0.833333	0.833333	0.833333	0.716667	0.826087	0.818182	1	0.9	0.6	0.837838	0.958333	0.821429	0.884615	0.855159	0.6	0.6	0.2	1	0.888889	0.615385	0.967699	0.888556	0.962741	(0.5630623201055759, 0.9663494446003064)	(0.671179931484616, 0.9809939815588623)	(0.7190669624606748, 0.9566087132150008)	(0.6561734594480975, 1)	(0.6605529632380374, 0.9758106731255991)	(0.8939448959328896, 1)	(0.6561734594480975, 1)	(1.0, 1)	(0.6980197802922438, 0.944837362564899)	(0.6561734594480975, 1)	(0.7773935245344401, 1)	(0.7816701123099662, 0.9875606569208032)	(0.5024570082061348, 0.9308763251271988)	(0.39978446396554235, 0.8002155360344576)	(0.7417556794123534, 0.9685617809051066)	(0.3671172978918862, 0.8328827021081138)	(0.0365246993792534, 0.3634753006207466)	(0.7876242791387174, 0.9901534986390603)	(0.3671172978918862, 0.8328827021081138)	(1.0, 1)	(0.45862223384251216, 0.7721469969267187)	(0.8836543413752703, 1)	(0.7599500885114139, 1)	(0.90171362389193, 1)
10	0.823529	0.846154	0.916667	0.88	0.758333	0.913043	0.9	1	0.947368	0.8	0.837838	0.958333	0.821429	0.884615	0.855159	0.6	0.75	0.6	1	0.888889	0.615385	0.934928	0.947582	0.964635	(0.6423089075215274, 1)	(0.7978868441394203, 1)	(0.7190669624606748, 0.9566087132150008)	(0.6746398369801136, 1)	(0.7773935245344401, 1)	(0.8939448959328896, 1)	(0.7852813877984921, 1)	(1.0, 1)	(0.6980197802922438, 0.944837362564899)	(0.7255230913886555, 1)	(0.8561096102957059, 1)	(0.7816701123099662, 0.9875606569208032)	(0.5548306876567092, 0.9618359790099574)	(0.6365246993792535, 0.9634753006207466)	(0.7417556794123534, 0.9685617809051066)	(0.3671172978918862, 0.8328827021081138)	(0.39978446396554235, 0.8002155360344576)	(0.7876242791387174, 0.9901534986390603)	(0.5441588276478826, 0.9558411723521174)	(1.0, 1)	(0.45862223384251216, 0.7721469969267187)	(0.8176763107870527, 1)	(0.8564986643706309, 1)	(0.9051202032296682, 1)
11	0.823529	0.8	1	0.888889	0.7	0.826087	0.818182	1	0.9	0.6	0.837838	0.958333	0.821429	0.884615	0.855159	0.4	1	0.2	1	0.888889	0.615385	0.95106	0.8636	0.984513	(0.6423089075215274, 1)	(0.671179931484616, 0.9809939815588623)	(0.7190669624606748, 0.9566087132150008)	(0.609852069971515, 0.9901479300284851)	(0.6605529632380374, 0.9758106731255991)	(0.8939448959328896, 1)	(1.0, 1)	(1.0, 1)	(0.6980197802922438, 0.944837362564899)	(0.7394945658314146, 1)	(0.7773935245344401, 1)	(0.7816701123099662, 0.9875606569208032)	(0.4821581793513251, 0.9178418206486748)	(0.39978446396554235, 0.8002155360344576)	(0.7417556794123534, 0.9685617809051066)	(0.16711729789188623, 0.6328827021081138)	(0.0365246993792534, 0.3634753006207466)	(0.7876242791387174, 0.9901534986390603)	(1.0, 1)	(1.0, 1)	(0.45862223384251216, 0.7721469969267187)	(0.8485030332167146, 1)	(0.7233332105279079, 1)	(0.9447252448778914, 1)
12	0.823529	0.8	1	0.888889	0.7	0.826087	0.818182	1	0.9	0.6	0.783784	0.954545	0.75	0.84	0.819444	0.4	1	0.2	1	0.888889	0.533333	0.795497	0.855361	0.977425	(0.6423089075215274, 1)	(0.671179931484616, 0.9809939815588623)	(0.6511367698996352, 0.9164307976679323)	(0.609852069971515, 0.9901479300284851)	(0.6605529632380374, 0.9758106731255991)	(0.8874269647790123, 1)	(1.0, 1)	(1.0, 1)	(0.6104737746243827, 0.8895262253756173)	(0.7394945658314146, 1)	(0.7773935245344401, 1)	(0.7218714580110613, 0.9581285419889386)	(0.4821581793513251, 0.9178418206486748)	(0.39978446396554235, 0.8002155360344576)	(0.6955019036439316, 0.943386985244957)	(0.16711729789188623, 0.6328827021081138)	(0.0365246993792534, 0.3634753006207466)	(0.7876242791387174, 0.9901534986390603)	(1.0, 1)	(1.0, 1)	(0.3725807489267572, 0.6940859177399095)	(0.6037618020217548, 0.9872314639715116)	(0.7116102384984575, 0.9991114930437077)	(0.9295613478334666, 1)
13	0.764706	0.75	1	0.857143	0.6	0.869565	0.894737	0.944444	0.918919	0.772222	0.837838	0.958333	0.821429	0.884615	0.855159	0.2	1	0.6	0.75	0.888889	0.615385	0.907621	0.925892	0.983306	(0.5630623201055759, 0.9663494446003064)	(0.7319267137346951, 1)	(0.7190669624606748, 0.9566087132150008)	(0.5441588276478826, 0.9558411723521174)	(0.7693136034322438, 1)	(0.8939448959328896, 1)	(1.0, 1)	(0.8508297317168141, 1)	(0.6980197802922438, 0.944837362564899)	(0.6907980699227758, 1)	(0.8073635401405774, 1)	(0.7816701123099662, 0.9875606569208032)	(0.3671172978918862, 0.8328827021081138)	(0.6008190020789889, 0.9436254423654554)	(0.7417556794123534, 0.9685617809051066)	(0.009852069971514943, 0.3901479300284851)	(0.39978446396554235, 0.8002155360344576)	(0.7876242791387174, 0.9901534986390603)	(1.0, 1)	(0.5730327959639193, 0.9269672040360807)	(0.45862223384251216, 0.7721469969267187)	(0.7699729473127539, 1)	(0.818838319485285, 1)	(0.9420230008733333, 1)
14	0.705882	0.705882	1	0.827586	0.5	0.826087	0.85	0.944444	0.894737	0.672222	0.837838	0.923077	0.857143	0.888889	0.81746	0		0.4	0.666667	0.777778	0.636364	0.802253	0.867838	0.924672	(0.48928242167172487, 0.9224822842106282)	(0.671179931484616, 0.9809939815588623)	(0.7190669624606748, 0.9566087132150008)	(0.48928242167172487, 0.9224822842106282)	(0.7040691050978014, 0.9959308949021985)	(0.8372146305380817, 1)	(1.0, 1)	(0.8508297317168141, 1)	(0.744388639866901, 0.9698970744188132)	(0.6480201542422152, 1)	(0.7693136034322438, 1)	(0.7876242791387175, 0.9901534986390604)	(0.2623150874643937, 0.7376849125356063)	(0.4803825873237432, 0.8640618571207013)	(0.6929895995131112, 0.9419310354075237)	(0, 0.0)	(0.19978446396554236, 0.6002155360344577)	(0.6438172907722977, 0.9117382647832579)	(0, 1)	(0.4740091772909344, 0.8593241560423989)	(0.48136012382660975, 0.791367148900663)	(0.6129135536232677, 0.9915931733099299)	(0.7294286950329021, 1)	(0.8396318990027706, 1)
15	0.823529	0.846154	0.916667	0.88	0.758333	0.913043	0.9	1	0.947368	0.8	0.837838	0.958333	0.821429	0.884615	0.855159	0.6	0.75	0.6	1	0.888889	0.615385	0.97549	0.924065	0.985292	(0.6423089075215274, 1)	(0.7978868441394203, 1)	(0.7190669624606748, 0.9566087132150008)	(0.6746398369801136, 1)	(0.7773935245344401, 1)	(0.8939448959328896, 1)	(0.7852813877984921, 1)	(1.0, 1)	(0.6980197802922438, 0.944837362564899)	(0.7255230913886555, 1)	(0.8561096102957059, 1)	(0.7816701123099662, 0.9875606569208032)	(0.5548306876567092, 0.9618359790099574)	(0.6365246993792535, 0.9634753006207466)	(0.7417556794123534, 0.9685617809051066)	(0.3671172978918862, 0.8328827021081138)	(0.39978446396554235, 0.8002155360344576)	(0.7876242791387174, 0.9901534986390603)	(0.5441588276478826, 0.9558411723521174)	(1.0, 1)	(0.45862223384251216, 0.7721469969267187)	(0.9019858558699041, 1)	(0.8158053728097762, 1)	(0.9465013420014977, 1)
16	1	1	1	1	1	0.869565	0.857143	1	0.923077	0.7	0.837838	0.958333	0.821429	0.884615	0.855159	1	1	0.4	1	0.888889	0.615385	1	0.942716	0.956722	(1.0, 1)	(0.7319267137346951, 1)	(0.7190669624606748, 0.9566087132150008)	(1.0, 1)	(0.7141317599753874, 1)	(0.8939448959328896, 1)	(1.0, 1)	(1.0, 1)	(0.6980197802922438, 0.944837362564899)	(1.0, 1)	(0.8141740282854887, 1)	(0.7816701123099662, 0.9875606569208032)	(1.0, 1)	(0.5127155151624417, 0.8872844848375582)	(0.7417556794123534, 0.9685617809051066)	(1.0, 1)	(0.19978446396554236, 0.6002155360344577)	(0.7876242791387174, 0.9901534986390603)	(1.0, 1)	(1.0, 1)	(0.45862223384251216, 0.7721469969267187)	(1.0, 1)	(0.8477429838204229, 1)	(0.8911559877150722, 1)
17	0.705882	0.769231	0.833333	0.8	0.616667	0.565217	1	0.444444	0.615385	0.722222	0.810811	0.92	0.821429	0.867925	0.799603	0.4	0.5	1	0.333333	0.777778	0.583333	0.925463	0.974184	0.881087	(0.48928242167172487, 0.9224822842106282)	(0.3626189995886204, 0.7678157830200751)	(0.6846097130540937, 0.937011908567528)	(0.5689455566547785, 0.96951598180676)	(1.0, 1)	(0.8325833586255501, 1)	(0.6561734594480975, 1)	(0.24136561953877608, 0.6475232693501127)	(0.6980197802922438, 0.944837362564899)	(0.609852069971515, 0.9901479300284851)	(0.4165560418683472, 0.8142131889008835)	(0.7588289181484367, 0.9770201384553368)	(0.38554261599823103, 0.8477907173351024)	(0.539169443182632, 0.9052750012618124)	(0.6706185681752679, 0.9285877810310814)	(0.16711729789188623, 0.6328827021081138)	(1.0, 1)	(0.6438172907722977, 0.9117382647832579)	(0.2623150874643937, 0.7376849125356063)	(0.14067584395760105, 0.5259908227090656)	(0.4244757375573185, 0.7421909291093483)	(0.8006104768582292, 1)	(0.9093724958156293, 1)	(0.776788256284548, 0.9853858121894193)
18	0.823529	0.846154	0.916667	0.88	0.758333	0.869565	0.894737	0.944444	0.918919	0.772222	0.810811	0.92	0.821429	0.867925	0.799603	0.6	0.75	0.6	0.75	0.777778	0.583333	0.988095	0.94897	0.959385	(0.6423089075215274, 1)	(0.7319267137346951, 1)	(0.6846097130540937, 0.937011908567528)	(0.6746398369801136, 1)	(0.7693136034322438, 1)	(0.8325833586255501, 1)	(0.7852813877984921, 1)	(0.8508297317168141, 1)	(0.6980197802922438, 0.944837362564899)	(0.7255230913886555, 1)	(0.8073635401405774, 1)	(0.7588289181484367, 0.9770201384553368)	(0.5548306876567092, 0.9618359790099574)	(0.6008190020789889, 0.9436254423654554)	(0.6706185681752679, 0.9285877810310814)	(0.3671172978918862, 0.8328827021081138)	(0.39978446396554235, 0.8002155360344576)	(0.6438172907722977, 0.9117382647832579)	(0.5441588276478826, 0.9558411723521174)	(0.5730327959639193, 0.9269672040360807)	(0.4244757375573185, 0.7421909291093483)	(0.9365377950376109, 1)	(0.8590339713052265, 1)	(0.8957795451886299, 1)
19	0.705882	0.769231	0.833333	0.8	0.616667	0.826087	0.818182	1	0.9	0.6	0.837838	0.958333	0.821429	0.884615	0.855159	0.4	0.5	0.2	1	0.888889	0.615385	0.861186	0.692961	0.976317	(0.48928242167172487, 0.9224822842106282)	(0.671179931484616, 0.9809939815588623)	(0.7190669624606748, 0.9566087132150008)	(0.5689455566547785, 0.96951598180676)	(0.6605529632380374, 0.9758106731255991)	(0.8939448959328896, 1)	(0.6561734594480975, 1)	(1.0, 1)	(0.6980197802922438, 0.944837362564899)	(0.609852069971515, 0.9901479300284851)	(0.7773935245344401, 1)	(0.7816701123099662, 0.9875606569208032)	(0.38554261599823103, 0.8477907173351024)	(0.39978446396554235, 0.8002155360344576)	(0.7417556794123534, 0.9685617809051066)	(0.16711729789188623, 0.6328827021081138)	(0.0365246993792534, 0.3634753006207466)	(0.7876242791387174, 0.9901534986390603)	(0.2623150874643937, 0.7376849125356063)	(1.0, 1)	(0.45862223384251216, 0.7721469969267187)	(0.6968265219029759, 1)	(0.5044466700130875, 0.8814745533952358)	(0.9273198452137569, 1)
20	0.705882	0.769231	0.833333	0.8	0.616667	0.869565	0.894737	0.944444	0.918919	0.772222	0.837838	0.958333	0.821429	0.884615	0.855159	0.4	0.5	0.6	0.75	0.888889	0.615385	0.833911	0.942534	0.986231	(0.48928242167172487, 0.9224822842106282)	(0.7319267137346951, 1)	(0.7190669624606748, 0.9566087132150008)	(0.5689455566547785, 0.96951598180676)	(0.7693136034322438, 1)	(0.8939448959328896, 1)	(0.6561734594480975, 1)	(0.8508297317168141, 1)	(0.6980197802922438, 0.944837362564899)	(0.609852069971515, 0.9901479300284851)	(0.8073635401405774, 1)	(0.7816701123099662, 0.9875606569208032)	(0.38554261599823103, 0.8477907173351024)	(0.6008190020789889, 0.9436254423654554)	(0.7417556794123534, 0.9685617809051066)	(0.16711729789188623, 0.6328827021081138)	(0.39978446396554235, 0.8002155360344576)	(0.7876242791387174, 0.9901534986390603)	(0.2623150874643937, 0.7376849125356063)	(0.5730327959639193, 0.9269672040360807)	(0.45862223384251216, 0.7721469969267187)	(0.6569967891799304, 1)	(0.8474191155496097, 1)	(0.948683041092899, 1)
21	0.764706	0.785714	0.916667	0.846154	0.658333	0.826087	0.818182	1	0.9	0.6	0.837838	0.958333	0.821429	0.884615	0.855159	0.4	0.666667	0.2	1	0.888889	0.615385	0.899931	0.913617	0.971227	(0.5630623201055759, 0.9663494446003064)	(0.671179931484616, 0.9809939815588623)	(0.7190669624606748, 0.9566087132150008)	(0.5906577328288997, 0.9807708385996717)	(0.6605529632380374, 0.9758106731255991)	(0.8939448959328896, 1)	(0.7852813877984921, 1)	(1.0, 1)	(0.6980197802922438, 0.944837362564899)	(0.6746398369801136, 1)	(0.7773935245344401, 1)	(0.7816701123099662, 0.9875606569208032)	(0.43288042678321703, 0.8837862398834494)	(0.39978446396554235, 0.8002155360344576)	(0.7417556794123534, 0.9685617809051066)	(0.16711729789188623, 0.6328827021081138)	(0.0365246993792534, 0.3634753006207466)	(0.7876242791387174, 0.9901534986390603)	(0.4425751820804551, 0.8907581512528782)	(1.0, 1)	(0.45862223384251216, 0.7721469969267187)	(0.7572760939976466, 1)	(0.7988040669953016, 1)	(0.9173624871659269, 1)
22	0.882353	0.857143	1	0.923077	0.8	0.869565	0.894737	0.944444	0.918919	0.772222	0.783784	0.954545	0.75	0.84	0.819444	0.6	1	0.6	0.75	0.888889	0.533333	0.988095	0.953691	0.978197	(0.7291936609713011, 1)	(0.7319267137346951, 1)	(0.6511367698996352, 0.9164307976679323)	(0.6907980699227758, 1)	(0.7693136034322438, 1)	(0.8874269647790123, 1)	(1.0, 1)	(0.8508297317168141, 1)	(0.6104737746243827, 0.8895262253756173)	(0.7964054323986969, 1)	(0.8073635401405774, 1)	(0.7218714580110613, 0.9581285419889386)	(0.609852069971515, 0.9901479300284851)	(0.6008190020789889, 0.9436254423654554)	(0.6955019036439316, 0.943386985244957)	(0.3671172978918862, 0.8328827021081138)	(0.39978446396554235, 0.8002155360344576)	(0.7876242791387174, 0.9901534986390603)	(1.0, 1)	(0.5730327959639193, 0.9269672040360807)	(0.3725807489267572, 0.6940859177399095)	(0.9365377950376109, 1)	(0.8678035982220151, 1)	(0.9311389209760312, 1)
23	0.705882	0.769231	0.833333	0.8	0.616667	0.826087	0.818182	1	0.9	0.6	0.810811	0.888889	0.857143	0.872727	0.761905	0.4	0.5	0.2	1	0.666667	0.6	0.902685	0.937885	0.88421	(0.48928242167172487, 0.9224822842106282)	(0.671179931484616, 0.9809939815588623)	(0.6846097130540937, 0.937011908567528)	(0.5689455566547785, 0.96951598180676)	(0.6605529632380374, 0.9758106731255991)	(0.7876242791387174, 0.9901534986390603)	(0.6561734594480975, 1)	(1.0, 1)	(0.744388639866901, 0.9698970744188132)	(0.609852069971515, 0.9901479300284851)	(0.7773935245344401, 1)	(0.7653376891009649, 0.9801168563535805)	(0.38554261599823103, 0.8477907173351024)	(0.39978446396554235, 0.8002155360344576)	(0.624664699113918, 0.8991448246956062)	(0.16711729789188623, 0.6328827021081138)	(0.0365246993792534, 0.3634753006207466)	(0.5147697520414094, 0.8185635812919239)	(0.2623150874643937, 0.7376849125356063)	(1.0, 1)	(0.44214409581366143, 0.7578559041863385)	(0.7617916307709931, 1)	(0.8392415582671335, 1)	(0.7811078269320738, 0.9873123882274643)
24	0.764706	0.75	1	0.857143	0.6	0.826087	0.888889	0.888889	0.888889	0.744444	0.837838	0.958333	0.821429	0.884615	0.855159	0.2	1	0.6	0.6	0.888889	0.615385	0.914069	0.982948	0.969836	(0.5630623201055759, 0.9663494446003064)	(0.671179931484616, 0.9809939815588623)	(0.7190669624606748, 0.9566087132150008)	(0.5441588276478826, 0.9558411723521174)	(0.7604505626384006, 1)	(0.8939448959328896, 1)	(1.0, 1)	(0.7604505626384006, 1)	(0.6980197802922438, 0.944837362564899)	(0.6907980699227758, 1)	(0.7604505626384006, 1)	(0.7816701123099662, 0.9875606569208032)	(0.3671172978918862, 0.8328827021081138)	(0.5661856507458889, 0.922703238143)	(0.7417556794123534, 0.9685617809051066)	(0.009852069971514943, 0.3901479300284851)	(0.39978446396554235, 0.8002155360344576)	(0.7876242791387174, 0.9901534986390603)	(1.0, 1)	(0.39978446396554235, 0.8002155360344576)	(0.45862223384251216, 0.7721469969267187)	(0.7808416820201411, 1)	(0.930036009336187, 1)	(0.9147245993167554, 1)
25	0.823529	0.8	1	0.888889	0.7	0.826087	0.85	0.944444	0.894737	0.672222	0.783784	0.954545	0.75	0.84	0.819444	0.4	1	0.4	0.666667	0.888889	0.533333	0.919772	0.937621	0.961325	(0.6423089075215274, 1)	(0.671179931484616, 0.9809939815588623)	(0.6511367698996352, 0.9164307976679323)	(0.609852069971515, 0.9901479300284851)	(0.7040691050978014, 0.9959308949021985)	(0.8874269647790123, 1)	(1.0, 1)	(0.8508297317168141, 1)	(0.6104737746243827, 0.8895262253756173)	(0.7394945658314146, 1)	(0.7693136034322438, 1)	(0.7218714580110613, 0.9581285419889386)	(0.4821581793513251, 0.9178418206486748)	(0.4803825873237432, 0.8640618571207013)	(0.6955019036439316, 0.943386985244957)	(0.16711729789188623, 0.6328827021081138)	(0.19978446396554236, 0.6002155360344577)	(0.7876242791387174, 0.9901534986390603)	(1.0, 1)	(0.4740091772909344, 0.8593241560423989)	(0.3725807489267572, 0.6940859177399095)	(0.7906399782307525, 1)	(0.838782544334631, 1)	(0.8991948129816445, 1)
26	0.823529	0.8	1	0.888889	0.7	0.826087	0.9375	0.833333	0.882353	0.816667	0.837838	0.958333	0.821429	0.884615	0.855159	0.4	1	0.8	0.571429	0.888889	0.615385	0.893831	0.924362	0.984679	(0.6423089075215274, 1)	(0.671179931484616, 0.9809939815588623)	(0.7190669624606748, 0.9566087132150008)	(0.609852069971515, 0.9901479300284851)	(0.838572325496812, 1)	(0.8939448959328896, 1)	(1.0, 1)	(0.6810242146540821, 0.9856424520125846)	(0.6980197802922438, 0.944837362564899)	(0.7394945658314146, 1)	(0.7506777797868806, 1)	(0.7816701123099662, 0.9875606569208032)	(0.4821581793513251, 0.9178418206486748)	(0.6585290148938756, 0.9748043184394579)	(0.7417556794123534, 0.9685617809051066)	(0.16711729789188623, 0.6328827021081138)	(0.6365246993792535, 0.9634753006207466)	(0.7876242791387174, 0.9901534986390603)	(1.0, 1)	(0.36918033824447916, 0.7736768046126636)	(0.45862223384251216, 0.7721469969267187)	(0.7473921624041493, 1)	(0.816297610950803, 1)	(0.9451006869112764, 1)
27	0.823529	0.909091	0.833333	0.869565	0.816667	0.869565	0.857143	1	0.923077	0.7	0.810811	0.956522	0.785714	0.862745	0.837302	0.8	0.666667	0.4	1	0.888889	0.571429	0.946761	0.941558	0.979688	(0.6423089075215274, 1)	(0.7319267137346951, 1)	(0.6846097130540937, 0.937011908567528)	(0.7724316928962867, 1)	(0.7141317599753874, 1)	(0.8908106427011359, 1)	(0.6561734594480975, 1)	(1.0, 1)	(0.6534982462898608, 0.9179303251387106)	(0.7094696160182313, 1)	(0.8141740282854887, 1)	(0.7518632663726051, 0.9736269297058261)	(0.6327272762512226, 1)	(0.5127155151624417, 0.8872844848375582)	(0.7183725715928706, 0.9562306030103036)	(0.609852069971515, 0.9901479300284851)	(0.19978446396554236, 0.6002155360344577)	(0.7876242791387174, 0.9901534986390603)	(0.4425751820804551, 0.8907581512528782)	(1.0, 1)	(0.41197002814215156, 0.7308871147149912)	(0.8400350662237037, 1)	(0.8456887439686626, 1)	(0.9342342201804832, 1)
28	0.823529	0.8	1	0.888889	0.7	0.869565	0.894737	0.944444	0.918919	0.772222	0.837838	0.958333	0.821429	0.884615	0.855159	0.4	1	0.6	0.75	0.888889	0.615385	0.945344	0.935793	0.984393	(0.6423089075215274, 1)	(0.7319267137346951, 1)	(0.7190669624606748, 0.9566087132150008)	(0.609852069971515, 0.9901479300284851)	(0.7693136034322438, 1)	(0.8939448959328896, 1)	(1.0, 1)	(0.8508297317168141, 1)	(0.6980197802922438, 0.944837362564899)	(0.7394945658314146, 1)	(0.8073635401405774, 1)	(0.7816701123099662, 0.9875606569208032)	(0.4821581793513251, 0.9178418206486748)	(0.6008190020789889, 0.9436254423654554)	(0.7417556794123534, 0.9685617809051066)	(0.16711729789188623, 0.6328827021081138)	(0.39978446396554235, 0.8002155360344576)	(0.7876242791387174, 0.9901534986390603)	(1.0, 1)	(0.5730327959639193, 0.9269672040360807)	(0.45862223384251216, 0.7721469969267187)	(0.837289758771934, 1)	(0.8356149285548962, 1)	(0.9444540680056921, 1)
29	0.764706	0.75	1	0.857143	0.6	0.826087	0.818182	1	0.9	0.6	0.837838	0.958333	0.821429	0.884615	0.855159	0.2	1	0.2	1	0.888889	0.615385	0.951221	0.861323	0.981113	(0.5630623201055759, 0.9663494446003064)	(0.671179931484616, 0.9809939815588623)	(0.7190669624606748, 0.9566087132150008)	(0.5441588276478826, 0.9558411723521174)	(0.6605529632380374, 0.9758106731255991)	(0.8939448959328896, 1)	(1.0, 1)	(1.0, 1)	(0.6980197802922438, 0.944837362564899)	(0.6907980699227758, 1)	(0.7773935245344401, 1)	(0.7816701123099662, 0.9875606569208032)	(0.3671172978918862, 0.8328827021081138)	(0.39978446396554235, 0.8002155360344576)	(0.7417556794123534, 0.9685617809051066)	(0.009852069971514943, 0.3901479300284851)	(0.0365246993792534, 0.3634753006207466)	(0.7876242791387174, 0.9901534986390603)	(1.0, 1)	(1.0, 1)	(0.45862223384251216, 0.7721469969267187)	(0.848822716559126, 1)	(0.720077199674495, 1)	(0.9372501256597169, 1)
30	0.705882	0.705882	1	0.827586	0.5	0.869565	0.894737	0.944444	0.918919	0.772222	0.837838	0.958333	0.821429	0.884615	0.855159	0		0.6	0.75	0.888889	0.615385	0.824663	0.956377	0.982182	(0.48928242167172487, 0.9224822842106282)	(0.7319267137346951, 1)	(0.7190669624606748, 0.9566087132150008)	(0.48928242167172487, 0.9224822842106282)	(0.7693136034322438, 1)	(0.8939448959328896, 1)	(1.0, 1)	(0.8508297317168141, 1)	(0.6980197802922438, 0.944837362564899)	(0.6480201542422152, 1)	(0.8073635401405774, 1)	(0.7816701123099662, 0.9875606569208032)	(0.2623150874643937, 0.7376849125356063)	(0.6008190020789889, 0.9436254423654554)	(0.7417556794123534, 0.9685617809051066)	(0, 0.0)	(0.39978446396554235, 0.8002155360344576)	(0.7876242791387174, 0.9901534986390603)	(0, 1)	(0.5730327959639193, 0.9269672040360807)	(0.45862223384251216, 0.7721469969267187)	(0.6439016238224226, 1)	(0.8729006857670035, 1)	(0.9395559992775885, 1)
31	0.823529	0.846154	0.916667	0.88	0.758333	0.782609	0.809524	0.944444	0.871795	0.572222	0.837838	0.958333	0.821429	0.884615	0.855159	0.6	0.75	0.2	0.5	0.888889	0.615385	0.85966	0.851573	0.963023	(0.6423089075215274, 1)	(0.6140366441927293, 0.9511807471116186)	(0.7190669624606748, 0.9566087132150008)	(0.6746398369801136, 1)	(0.6490414448478719, 0.9700061741997472)	(0.8939448959328896, 1)	(0.7852813877984921, 1)	(0.8508297317168141, 1)	(0.6980197802922438, 0.944837362564899)	(0.7255230913886555, 1)	(0.7351630034617952, 1)	(0.7816701123099662, 0.9875606569208032)	(0.5548306876567092, 0.9618359790099574)	(0.3700210713319184, 0.774423373112526)	(0.7417556794123534, 0.9685617809051066)	(0.3671172978918862, 0.8328827021081138)	(0.0365246993792534, 0.3634753006207466)	(0.7876242791387174, 0.9901534986390603)	(0.5441588276478826, 0.9558411723521174)	(0.2956558742240667, 0.7043441257759333)	(0.45862223384251216, 0.7721469969267187)	(0.6945456814787753, 1)	(0.7062750106935838, 0.9968709632728239)	(0.9022177756754696, 1)
32	0.941176	1	0.916667	0.956522	0.958333	0.826087	0.85	0.944444	0.894737	0.672222	0.837838	0.958333	0.821429	0.884615	0.855159	1	0.833333	0.4	0.666667	0.888889	0.615385	0.983333	0.973507	0.973493	(0.8293247470420676, 1)	(0.671179931484616, 0.9809939815588623)	(0.7190669624606748, 0.9566087132150008)	(1.0, 1)	(0.7040691050978014, 0.9959308949021985)	(0.8939448959328896, 1)	(0.7852813877984921, 1)	(0.8508297317168141, 1)	(0.6980197802922438, 0.944837362564899)	(0.8595790382931078, 1)	(0.7693136034322438, 1)	(0.7816701123099662, 0.9875606569208032)	(0.8633419336538259, 1)	(0.4803825873237432, 0.8640618571207013)	(0.7417556794123534, 0.9685617809051066)	(1.0, 1)	(0.19978446396554236, 0.6002155360344577)	(0.7876242791387174, 0.9901534986390603)	(0.6561734594480975, 1)	(0.4740091772909344, 0.8593241560423989)	(0.45862223384251216, 0.7721469969267187)	(0.922476918158154, 1)	(0.9078726957042251, 1)	(0.9217315789410309, 1)
33	0.705882	0.733333	0.916667	0.814815	0.558333	0.869565	1	0.833333	0.909091	0.916667	0.837838	0.958333	0.821429	0.884615	0.855159	0.2	0.5	1	0.625	0.888889	0.615385	0.950057	0.985329	0.981038	(0.48928242167172487, 0.9224822842106282)	(0.7319267137346951, 1)	(0.7190669624606748, 0.9566087132150008)	(0.5231168871442541, 0.9435497795224125)	(1.0, 1)	(0.8939448959328896, 1)	(0.7852813877984921, 1)	(0.6810242146540821, 0.9856424520125846)	(0.6980197802922438, 0.944837362564899)	(0.6301584893748944, 0.9994711402547352)	(0.7916012974676597, 1)	(0.7816701123099662, 0.9875606569208032)	(0.32227154071402675, 0.79439512595264)	(0.8037112011146731, 1)	(0.7417556794123534, 0.9685617809051066)	(0.009852069971514943, 0.3901479300284851)	(1.0, 1)	(0.7876242791387174, 0.9901534986390603)	(0.2623150874643937, 0.7376849125356063)	(0.4271446509936242, 0.8228553490063758)	(0.45862223384251216, 0.7721469969267187)	(0.846509099668362, 1)	(0.936190267843314, 1)	(0.9370890870475201, 1)
34	0.882353	0.857143	1	0.923077	0.8	0.869565	0.894737	0.944444	0.918919	0.772222	0.837838	0.923077	0.857143	0.888889	0.81746	0.6	1	0.6	0.75	0.777778	0.636364	0.981151	0.945201	0.967123	(0.7291936609713011, 1)	(0.7319267137346951, 1)	(0.7190669624606748, 0.9566087132150008)	(0.6907980699227758, 1)	(0.7693136034322438, 1)	(0.8372146305380817, 1)	(1.0, 1)	(0.8508297317168141, 1)	(0.744388639866901, 0.9698970744188132)	(0.7964054323986969, 1)	(0.8073635401405774, 1)	(0.7876242791387175, 0.9901534986390604)	(0.609852069971515, 0.9901479300284851)	(0.6008190020789889, 0.9436254423654554)	(0.6929895995131112, 0.9419310354075237)	(0.3671172978918862, 0.8328827021081138)	(0.39978446396554235, 0.8002155360344576)	(0.6438172907722977, 0.9117382647832579)	(1.0, 1)	(0.5730327959639193, 0.9269672040360807)	(0.48136012382660975, 0.791367148900663)	(0.9165041436143881, 1)	(0.8521891323927019, 1)	(0.9096661941909796, 1)
35	0.823529	0.846154	0.916667	0.88	0.758333	0.782609	0.782609	1	0.878049	0.5	0.810811	0.956522	0.785714	0.862745	0.837302	0.6	0.75	0		0.888889	0.571429	0.808066	0.812827	0.9701	(0.6423089075215274, 1)	(0.6140366441927293, 0.9511807471116186)	(0.6846097130540937, 0.937011908567528)	(0.6746398369801136, 1)	(0.6140366441927293, 0.9511807471116186)	(0.8908106427011359, 1)	(0.7852813877984921, 1)	(1.0, 1)	(0.6534982462898608, 0.9179303251387106)	(0.7255230913886555, 1)	(0.7443139445743161, 1)	(0.7518632663726051, 0.9736269297058261)	(0.5548306876567092, 0.9618359790099574)	(0.2956558742240667, 0.7043441257759333)	(0.7183725715928706, 0.9562306030103036)	(0.3671172978918862, 0.8328827021081138)	(0, 0.0)	(0.7876242791387174, 0.9901534986390603)	(0.5441588276478826, 0.9558411723521174)	(0, 1)	(0.41197002814215156, 0.7308871147149912)	(0.6208548569108183, 0.9952766967207352)	(0.6534179052832936, 0.9722359394668851)	(0.9152220803877626, 1)
36	0.823529	0.846154	0.916667	0.88	0.758333	0.782609	0.809524	0.944444	0.871795	0.572222	0.837838	0.958333	0.821429	0.884615	0.855159	0.6	0.75	0.2	0.5	0.888889	0.615385	0.851095	0.804509	0.978583	(0.6423089075215274, 1)	(0.6140366441927293, 0.9511807471116186)	(0.7190669624606748, 0.9566087132150008)	(0.6746398369801136, 1)	(0.6490414448478719, 0.9700061741997472)	(0.8939448959328896, 1)	(0.7852813877984921, 1)	(0.8508297317168141, 1)	(0.6980197802922438, 0.944837362564899)	(0.7255230913886555, 1)	(0.7351630034617952, 1)	(0.7816701123099662, 0.9875606569208032)	(0.5548306876567092, 0.9618359790099574)	(0.3700210713319184, 0.774423373112526)	(0.7417556794123534, 0.9685617809051066)	(0.3671172978918862, 0.8328827021081138)	(0.0365246993792534, 0.3634753006207466)	(0.7876242791387174, 0.9901534986390603)	(0.5441588276478826, 0.9558411723521174)	(0.2956558742240667, 0.7043441257759333)	(0.45862223384251216, 0.7721469969267187)	(0.6818664470033078, 1)	(0.6424324748898849, 0.966586021615712)	(0.931934681692347, 1)
37	0.823529	0.909091	0.833333	0.869565	0.816667	0.826087	0.888889	0.888889	0.888889	0.744444	0.783784	0.954545	0.75	0.84	0.819444	0.8	0.666667	0.6	0.6	0.888889	0.533333	0.812828	0.879683	0.972392	(0.6423089075215274, 1)	(0.671179931484616, 0.9809939815588623)	(0.6511367698996352, 0.9164307976679323)	(0.7724316928962867, 1)	(0.7604505626384006, 1)	(0.8874269647790123, 1)	(0.6561734594480975, 1)	(0.7604505626384006, 1)	(0.6104737746243827, 0.8895262253756173)	(0.7094696160182313, 1)	(0.7604505626384006, 1)	(0.7218714580110613, 0.9581285419889386)	(0.6327272762512226, 1)	(0.5661856507458889, 0.922703238143)	(0.6955019036439316, 0.943386985244957)	(0.609852069971515, 0.9901479300284851)	(0.39978446396554235, 0.8002155360344576)	(0.7876242791387174, 0.9901534986390603)	(0.4425751820804551, 0.8907581512528782)	(0.39978446396554235, 0.8002155360344576)	(0.3725807489267572, 0.6940859177399095)	(0.6274097793327708, 0.9982455838225922)	(0.7467233537389926, 1)	(0.919596981355541, 1)
38	0.882353	0.857143	1	0.923077	0.8	0.869565	0.894737	0.944444	0.918919	0.772222	0.837838	0.958333	0.821429	0.884615	0.855159	0.6	1	0.6	0.75	0.888889	0.615385	0.945566	0.932349	0.984013	(0.7291936609713011, 1)	(0.7319267137346951, 1)	(0.7190669624606748, 0.9566087132150008)	(0.6907980699227758, 1)	(0.7693136034322438, 1)	(0.8939448959328896, 1)	(1.0, 1)	(0.8508297317168141, 1)	(0.6980197802922438, 0.944837362564899)	(0.7964054323986969, 1)	(0.8073635401405774, 1)	(0.7816701123099662, 0.9875606569208032)	(0.609852069971515, 0.9901479300284851)	(0.6008190020789889, 0.9436254423654554)	(0.7417556794123534, 0.9685617809051066)	(0.3671172978918862, 0.8328827021081138)	(0.39978446396554235, 0.8002155360344576)	(0.7876242791387174, 0.9901534986390603)	(1.0, 1)	(0.5730327959639193, 0.9269672040360807)	(0.45862223384251216, 0.7721469969267187)	(0.8377174285563226, 1)	(0.8297077513260587, 1)	(0.9435972025653325, 1)
39	0.882353	0.916667	0.916667	0.916667	0.858333	0.869565	0.894737	0.944444	0.918919	0.772222	0.837838	0.923077	0.857143	0.888889	0.81746	0.8	0.8	0.6	0.75	0.777778	0.636364	0.9086	0.934446	0.937455	(0.7291936609713011, 1)	(0.7319267137346951, 1)	(0.7190669624606748, 0.9566087132150008)	(0.7852813877984921, 1)	(0.7693136034322438, 1)	(0.8372146305380817, 1)	(0.7852813877984921, 1)	(0.8508297317168141, 1)	(0.744388639866901, 0.9698970744188132)	(0.7852813877984921, 1)	(0.8073635401405774, 1)	(0.7876242791387175, 0.9901534986390604)	(0.692568104436827, 1)	(0.6008190020789889, 0.9436254423654554)	(0.6929895995131112, 0.9419310354075237)	(0.609852069971515, 0.9901479300284851)	(0.39978446396554235, 0.8002155360344576)	(0.6438172907722977, 0.9117382647832579)	(0.609852069971515, 0.9901479300284851)	(0.5730327959639193, 0.9269672040360807)	(0.48136012382660975, 0.791367148900663)	(0.7716092443371694, 1)	(0.833295780827002, 1)	(0.8594305704944368, 1)
40	0.764706	0.785714	0.916667	0.846154	0.658333	0.521739	1	0.388889	0.56	0.694444	0.837838	0.958333	0.821429	0.884615	0.855159	0.4	0.666667	1	0.3125	0.888889	0.615385	0.91518	0.974958	0.983641	(0.5630623201055759, 0.9663494446003064)	(0.3175882379179313, 0.7258900229516339)	(0.7190669624606748, 0.9566087132150008)	(0.5906577328288997, 0.9807708385996717)	(1.0, 1)	(0.8939448959328896, 1)	(0.7852813877984921, 1)	(0.18965417483815655, 0.5881236029396213)	(0.6980197802922438, 0.944837362564899)	(0.6746398369801136, 1)	(0.3571324870116289, 0.7628675129883712)	(0.7816701123099662, 0.9875606569208032)	(0.43288042678321703, 0.8837862398834494)	(0.5061853351911216, 0.8827035536977672)	(0.7417556794123534, 0.9685617809051066)	(0.16711729789188623, 0.6328827021081138)	(1.0, 1)	(0.7876242791387174, 0.9901534986390603)	(0.4425751820804551, 0.8907581512528782)	(0.12306792544670472, 0.5019320745532952)	(0.45862223384251216, 0.7721469969267187)	(0.7827353134241859, 1)	(0.9110998809982355, 1)	(0.9427660822746192, 1)
41	0.647059	0.6875	0.916667	0.785714	0.458333	0.782609	0.809524	0.944444	0.871795	0.572222	0.837838	0.958333	0.821429	0.884615	0.855159	0	0	0.2	0.5	0.888889	0.615385	0.763824	0.869506	0.983395	(0.41988689910096416, 0.8742307479578595)	(0.6140366441927293, 0.9511807471116186)	(0.7190669624606748, 0.9566087132150008)	(0.4671601889059964, 0.9078398110940036)	(0.6490414448478719, 0.9700061741997472)	(0.8939448959328896, 1)	(0.7852813877984921, 1)	(0.8508297317168141, 1)	(0.6980197802922438, 0.944837362564899)	(0.5906577328288997, 0.9807708385996717)	(0.7351630034617952, 1)	(0.7816701123099662, 0.9875606569208032)	(0.22147515343316412, 0.6951915132335025)	(0.3700210713319184, 0.774423373112526)	(0.7417556794123534, 0.9685617809051066)	(0, 0.0)	(0.0365246993792534, 0.3634753006207466)	(0.7876242791387174, 0.9901534986390603)	(0, 0.0)	(0.2956558742240667, 0.7043441257759333)	(0.45862223384251216, 0.7721469969267187)	(0.561919991838009, 0.9657288707373243)	(0.7318415844414422, 1)	(0.9422202834953616, 1)
42	0.764706	0.785714	0.916667	0.846154	0.658333	0.826087	0.888889	0.888889	0.888889	0.744444	0.837838	0.958333	0.821429	0.884615	0.855159	0.4	0.666667	0.6	0.6	0.888889	0.615385	0.919411	0.978951	0.975986	(0.5630623201055759, 0.9663494446003064)	(0.671179931484616, 0.9809939815588623)	(0.7190669624606748, 0.9566087132150008)	(0.5906577328288997, 0.9807708385996717)	(0.7604505626384006, 1)	(0.8939448959328896, 1)	(0.7852813877984921, 1)	(0.7604505626384006, 1)	(0.6980197802922438, 0.944837362564899)	(0.6746398369801136, 1)	(0.7604505626384006, 1)	(0.7816701123099662, 0.9875606569208032)	(0.43288042678321703, 0.8837862398834494)	(0.5661856507458889, 0.922703238143)	(0.7417556794123534, 0.9685617809051066)	(0.16711729789188623, 0.6328827021081138)	(0.39978446396554235, 0.8002155360344576)	(0.7876242791387174, 0.9901534986390603)	(0.4425751820804551, 0.8907581512528782)	(0.39978446396554235, 0.8002155360344576)	(0.45862223384251216, 0.7721469969267187)	(0.7900146108264782, 1)	(0.9202857603087926, 1)	(0.9266567188100456, 1)
43	0.823529	0.846154	0.916667	0.88	0.758333	0.826087	0.818182	1	0.9	0.6	0.837838	0.958333	0.821429	0.884615	0.855159	0.6	0.75	0.2	1	0.888889	0.615385	0.882272	0.832497	0.977693	(0.6423089075215274, 1)	(0.671179931484616, 0.9809939815588623)	(0.7190669624606748, 0.9566087132150008)	(0.6746398369801136, 1)	(0.6605529632380374, 0.9758106731255991)	(0.8939448959328896, 1)	(0.7852813877984921, 1)	(1.0, 1)	(0.6980197802922438, 0.944837362564899)	(0.7255230913886555, 1)	(0.7773935245344401, 1)	(0.7816701123099662, 0.9875606569208032)	(0.5548306876567092, 0.9618359790099574)	(0.39978446396554235, 0.8002155360344576)	(0.7417556794123534, 0.9685617809051066)	(0.3671172978918862, 0.8328827021081138)	(0.0365246993792534, 0.3634753006207466)	(0.7876242791387174, 0.9901534986390603)	(0.5441588276478826, 0.9558411723521174)	(1.0, 1)	(0.45862223384251216, 0.7721469969267187)	(0.7290672666240527, 1)	(0.6798830859236913, 0.9851112520969625)	(0.9301074978244241, 1)
44	0.764706	0.785714	0.916667	0.846154	0.658333	0.782609	0.809524	0.944444	0.871795	0.572222	0.837838	0.958333	0.821429	0.884615	0.855159	0.4	0.666667	0.2	0.5	0.888889	0.615385	0.8868	0.867662	0.981216	(0.5630623201055759, 0.9663494446003064)	(0.6140366441927293, 0.9511807471116186)	(0.7190669624606748, 0.9566087132150008)	(0.5906577328288997, 0.9807708385996717)	(0.6490414448478719, 0.9700061741997472)	(0.8939448959328896, 1)	(0.7852813877984921, 1)	(0.8508297317168141, 1)	(0.6980197802922438, 0.944837362564899)	(0.6746398369801136, 1)	(0.7351630034617952, 1)	(0.7816701123099662, 0.9875606569208032)	(0.43288042678321703, 0.8837862398834494)	(0.3700210713319184, 0.774423373112526)	(0.7417556794123534, 0.9685617809051066)	(0.16711729789188623, 0.6328827021081138)	(0.0365246993792534, 0.3634753006207466)	(0.7876242791387174, 0.9901534986390603)	(0.4425751820804551, 0.8907581512528782)	(0.2956558742240667, 0.7043441257759333)	(0.45862223384251216, 0.7721469969267187)	(0.7361844720106648, 1)	(0.7291754249532207, 1)	(0.9374704489468524, 1)
45	0.823529	0.846154	0.916667	0.88	0.758333	0.826087	0.85	0.944444	0.894737	0.672222	0.837838	0.958333	0.821429	0.884615	0.855159	0.6	0.75	0.4	0.666667	0.888889	0.615385	0.972222	0.951881	0.977513	(0.6423089075215274, 1)	(0.671179931484616, 0.9809939815588623)	(0.7190669624606748, 0.9566087132150008)	(0.6746398369801136, 1)	(0.7040691050978014, 0.9959308949021985)	(0.8939448959328896, 1)	(0.7852813877984921, 1)	(0.8508297317168141, 1)	(0.6980197802922438, 0.944837362564899)	(0.7255230913886555, 1)	(0.7693136034322438, 1)	(0.7816701123099662, 0.9875606569208032)	(0.5548306876567092, 0.9618359790099574)	(0.4803825873237432, 0.8640618571207013)	(0.7417556794123534, 0.9685617809051066)	(0.3671172978918862, 0.8328827021081138)	(0.19978446396554236, 0.6002155360344577)	(0.7876242791387174, 0.9901534986390603)	(0.5441588276478826, 0.9558411723521174)	(0.4740091772909344, 0.8593241560423989)	(0.45862223384251216, 0.7721469969267187)	(0.8941020607889054, 1)	(0.8644147825809576, 1)	(0.9297409193878057, 1)
46	0.764706	0.785714	0.916667	0.846154	0.658333	0.826087	0.818182	1	0.9	0.6	0.837838	0.958333	0.821429	0.884615	0.855159	0.4	0.666667	0.2	1	0.888889	0.615385	0.928899	0.891371	0.981141	(0.5630623201055759, 0.9663494446003064)	(0.671179931484616, 0.9809939815588623)	(0.7190669624606748, 0.9566087132150008)	(0.5906577328288997, 0.9807708385996717)	(0.6605529632380374, 0.9758106731255991)	(0.8939448959328896, 1)	(0.7852813877984921, 1)	(1.0, 1)	(0.6980197802922438, 0.944837362564899)	(0.6746398369801136, 1)	(0.7773935245344401, 1)	(0.7816701123099662, 0.9875606569208032)	(0.43288042678321703, 0.8837862398834494)	(0.39978446396554235, 0.8002155360344576)	(0.7417556794123534, 0.9685617809051066)	(0.16711729789188623, 0.6328827021081138)	(0.0365246993792534, 0.3634753006207466)	(0.7876242791387174, 0.9901534986390603)	(0.4425751820804551, 0.8907581512528782)	(1.0, 1)	(0.45862223384251216, 0.7721469969267187)	(0.8067322527949696, 1)	(0.7641988993398467, 1)	(0.9373101658412394, 1)
47	0.823529	0.846154	0.916667	0.88	0.758333	0.521739	1	0.388889	0.56	0.694444	0.837838	0.958333	0.821429	0.884615	0.855159	0.6	0.75	1	0.3125	0.888889	0.615385	0.96267	0.944564	0.959977	(0.6423089075215274, 1)	(0.3175882379179313, 0.7258900229516339)	(0.7190669624606748, 0.9566087132150008)	(0.6746398369801136, 1)	(1.0, 1)	(0.8939448959328896, 1)	(0.7852813877984921, 1)	(0.18965417483815655, 0.5881236029396213)	(0.6980197802922438, 0.944837362564899)	(0.7255230913886555, 1)	(0.3571324870116289, 0.7628675129883712)	(0.7816701123099662, 0.9875606569208032)	(0.5548306876567092, 0.9618359790099574)	(0.5061853351911216, 0.8827035536977672)	(0.7417556794123534, 0.9685617809051066)	(0.3671172978918862, 0.8328827021081138)	(1.0, 1)	(0.7876242791387174, 0.9901534986390603)	(0.5441588276478826, 0.9558411723521174)	(0.12306792544670472, 0.5019320745532952)	(0.45862223384251216, 0.7721469969267187)	(0.8725538514805572, 1)	(0.8510450489464436, 1)	(0.8968175109670484, 1)
48	0.764706	0.833333	0.833333	0.833333	0.716667	0.913043	0.9	1	0.947368	0.8	0.837838	0.958333	0.821429	0.884615	0.855159	0.6	0.6	0.6	1	0.888889	0.615385	0.93969	0.965281	0.975613	(0.5630623201055759, 0.9663494446003064)	(0.7978868441394203, 1)	(0.7190669624606748, 0.9566087132150008)	(0.6561734594480975, 1)	(0.7773935245344401, 1)	(0.8939448959328896, 1)	(0.6561734594480975, 1)	(1.0, 1)	(0.6980197802922438, 0.944837362564899)	(0.6561734594480975, 1)	(0.8561096102957059, 1)	(0.7816701123099662, 0.9875606569208032)	(0.5024570082061348, 0.9308763251271988)	(0.6365246993792535, 0.9634753006207466)	(0.7417556794123534, 0.9685617809051066)	(0.3671172978918862, 0.8328827021081138)	(0.39978446396554235, 0.8002155360344576)	(0.7876242791387174, 0.9901534986390603)	(0.3671172978918862, 0.8328827021081138)	(1.0, 1)	(0.45862223384251216, 0.7721469969267187)	(0.8265227718167731, 1)	(0.8904640108319212, 1)	(0.9259106566047228, 1)
49	0.764706	0.785714	0.916667	0.846154	0.658333	0.782609	0.782609	1	0.878049	0.5	0.72973	0.8	0.857143	0.827586	0.595238	0.4	0.666667	0		0.333333	0.428571	0.837957	0.865917	0.883589	(0.5630623201055759, 0.9663494446003064)	(0.6140366441927293, 0.9511807471116186)	(0.586631135509319, 0.8728283239501404)	(0.5906577328288997, 0.9807708385996717)	(0.6140366441927293, 0.9511807471116186)	(0.6711111939526, 0.9288888060474001)	(0.7852813877984921, 1)	(1.0, 1)	(0.744388639866901, 0.9698970744188132)	(0.6746398369801136, 1)	(0.7443139445743161, 1)	(0.7058701612378117, 0.949302252555292)	(0.43288042678321703, 0.8837862398834494)	(0.2956558742240667, 0.7043441257759333)	(0.4370767377103635, 0.7533994527658272)	(0.16711729789188623, 0.6328827021081138)	(0, 0.0)	(0.1814364187080761, 0.4852302479585905)	(0.4425751820804551, 0.8907581512528782)	(0, 1)	(0.26911288528500876, 0.5880299718578483)	(0.6627877820093309, 1)	(0.7266604688338488, 1)	(0.7802471575087425, 0.9869312441486701)
50	0.882353	0.916667	0.916667	0.916667	0.858333	0.826087	0.85	0.944444	0.894737	0.672222	0.837838	0.958333	0.821429	0.884615	0.855159	0.8	0.8	0.4	0.666667	0.888889	0.615385	0.99359	0.950252	0.98377	(0.7291936609713011, 1)	(0.671179931484616, 0.9809939815588623)	(0.7190669624606748, 0.9566087132150008)	(0.7852813877984921, 1)	(0.7040691050978014, 0.9959308949021985)	(0.8939448959328896, 1)	(0.7852813877984921, 1)	(0.8508297317168141, 1)	(0.6980197802922438, 0.944837362564899)	(0.7852813877984921, 1)	(0.7693136034322438, 1)	(0.7816701123099662, 0.9875606569208032)	(0.692568104436827, 1)	(0.4803825873237432, 0.8640618571207013)	(0.7417556794123534, 0.9685617809051066)	(0.609852069971515, 0.9901479300284851)	(0.19978446396554236, 0.6002155360344577)	(0.7876242791387174, 0.9901534986390603)	(0.609852069971515, 0.9901479300284851)	(0.4740091772909344, 0.8593241560423989)	(0.45862223384251216, 0.7721469969267187)	(0.955651880807372, 1)	(0.8613929890335914, 1)	(0.9430550483608877, 1)
51	0.823529	0.846154	0.916667	0.88	0.758333	0.869565	0.941176	0.888889	0.914286	0.844444	0.783784	1	0.714286	0.833333	0.857143	0.6	0.75	0.8	0.666667	1	0.529412	0.952637	0.960231	0.969814	(0.6423089075215274, 1)	(0.7319267137346951, 1)	(0.6511367698996352, 0.9164307976679323)	(0.6746398369801136, 1)	(0.8450145290466196, 1)	(1.0, 1)	(0.7852813877984921, 1)	(0.7604505626384006, 1)	(0.5687206457109042, 0.8598507828605244)	(0.7255230913886555, 1)	(0.7998768365517385, 1)	(0.7132482783913446, 0.9534183882753219)	(0.5548306876567092, 0.9618359790099574)	(0.6963221407405941, 0.9925667481482948)	(0.7443886398669012, 0.9698970744188132)	(0.3671172978918862, 0.8328827021081138)	(0.6365246993792535, 0.9634753006207466)	(1.0, 1)	(0.5441588276478826, 0.9558411723521174)	(0.4740091772909344, 0.8593241560423989)	(0.36857973745561, 0.6902437919561547)	(0.8516610675708485, 1)	(0.8803661707804846, 1)	(0.9146830278164625, 1)
52	0.764706	0.785714	0.916667	0.846154	0.658333	0.826087	0.888889	0.888889	0.888889	0.744444	0.837838	0.958333	0.821429	0.884615	0.855159	0.4	0.666667	0.6	0.6	0.888889	0.615385	0.889346	0.91731	0.979491	(0.5630623201055759, 0.9663494446003064)	(0.671179931484616, 0.9809939815588623)	(0.7190669624606748, 0.9566087132150008)	(0.5906577328288997, 0.9807708385996717)	(0.7604505626384006, 1)	(0.8939448959328896, 1)	(0.7852813877984921, 1)	(0.7604505626384006, 1)	(0.6980197802922438, 0.944837362564899)	(0.6746398369801136, 1)	(0.7604505626384006, 1)	(0.7816701123099662, 0.9875606569208032)	(0.43288042678321703, 0.8837862398834494)	(0.5661856507458889, 0.922703238143)	(0.7417556794123534, 0.9685617809051066)	(0.16711729789188623, 0.6328827021081138)	(0.39978446396554235, 0.8002155360344576)	(0.7876242791387174, 0.9901534986390603)	(0.4425751820804551, 0.8907581512528782)	(0.39978446396554235, 0.8002155360344576)	(0.45862223384251216, 0.7721469969267187)	(0.7402207133486152, 1)	(0.8047516871283389, 1)	(0.9338204171858285, 1)
53	0.941176	0.923077	1	0.96	0.9	0.826087	0.85	0.944444	0.894737	0.672222	0.837838	0.958333	0.821429	0.884615	0.855159	0.8	1	0.4	0.666667	0.888889	0.615385	0.925267	0.951881	0.959553	(0.8293247470420676, 1)	(0.671179931484616, 0.9809939815588623)	(0.7190669624606748, 0.9566087132150008)	(0.7964054323986971, 1)	(0.7040691050978014, 0.9959308949021985)	(0.8939448959328896, 1)	(1.0, 1)	(0.8508297317168141, 1)	(0.6980197802922438, 0.944837362564899)	(0.8668469191567546, 1)	(0.7693136034322438, 1)	(0.7816701123099662, 0.9875606569208032)	(0.7573890524786362, 1)	(0.4803825873237432, 0.8640618571207013)	(0.7417556794123534, 0.9685617809051066)	(0.609852069971515, 0.9901479300284851)	(0.19978446396554236, 0.6002155360344577)	(0.7876242791387174, 0.9901534986390603)	(1.0, 1)	(0.4740091772909344, 0.8593241560423989)	(0.45862223384251216, 0.7721469969267187)	(0.8002630835664137, 1)	(0.8644147825809576, 1)	(0.8960738311531813, 1)
54	0.823529	0.846154	0.916667	0.88	0.758333	0.913043	0.9	1	0.947368	0.8	0.837838	0.958333	0.821429	0.884615	0.855159	0.6	0.75	0.6	1	0.888889	0.615385	0.967699	0.964975	0.983096	(0.6423089075215274, 1)	(0.7978868441394203, 1)	(0.7190669624606748, 0.9566087132150008)	(0.6746398369801136, 1)	(0.7773935245344401, 1)	(0.8939448959328896, 1)	(0.7852813877984921, 1)	(1.0, 1)	(0.6980197802922438, 0.944837362564899)	(0.7255230913886555, 1)	(0.8561096102957059, 1)	(0.7816701123099662, 0.9875606569208032)	(0.5548306876567092, 0.9618359790099574)	(0.6365246993792535, 0.9634753006207466)	(0.7417556794123534, 0.9685617809051066)	(0.3671172978918862, 0.8328827021081138)	(0.39978446396554235, 0.8002155360344576)	(0.7876242791387174, 0.9901534986390603)	(0.5441588276478826, 0.9558411723521174)	(1.0, 1)	(0.45862223384251216, 0.7721469969267187)	(0.8836543413752703, 1)	(0.8898405363448995, 1)	(0.9415579060147389, 1)
55	0.764706	0.75	1	0.857143	0.6	0.782609	0.842105	0.888889	0.864865	0.644444	0.837838	0.923077	0.857143	0.888889	0.81746	0.2	1	0.4	0.5	0.777778	0.636364	0.911049	0.868492	0.901986	(0.5630623201055759, 0.9663494446003064)	(0.6140366441927293, 0.9511807471116186)	(0.7190669624606748, 0.9566087132150008)	(0.5441588276478826, 0.9558411723521174)	(0.6930802492327741, 0.9911302770830153)	(0.8372146305380817, 1)	(1.0, 1)	(0.7604505626384006, 1)	(0.744388639866901, 0.9698970744188132)	(0.6907980699227758, 1)	(0.7251474888804603, 1)	(0.7876242791387175, 0.9901534986390604)	(0.3671172978918862, 0.8328827021081138)	(0.44881301428031595, 0.8400758746085728)	(0.6929895995131112, 0.9419310354075237)	(0.009852069971514943, 0.3901479300284851)	(0.19978446396554236, 0.6002155360344577)	(0.6438172907722977, 0.9117382647832579)	(1.0, 1)	(0.2956558742240667, 0.7043441257759333)	(0.48136012382660975, 0.791367148900663)	(0.7757242729918773, 1)	(0.7303731936163214, 1)	(0.8061780704897611, 0.9977932255990091)
56	0.823529	0.8	1	0.888889	0.7	0.869565	0.894737	0.944444	0.918919	0.772222	0.837838	0.958333	0.821429	0.884615	0.855159	0.4	1	0.6	0.75	0.888889	0.615385	0.795909	0.951021	0.977589	(0.6423089075215274, 1)	(0.7319267137346951, 1)	(0.7190669624606748, 0.9566087132150008)	(0.609852069971515, 0.9901479300284851)	(0.7693136034322438, 1)	(0.8939448959328896, 1)	(1.0, 1)	(0.8508297317168141, 1)	(0.6980197802922438, 0.944837362564899)	(0.7394945658314146, 1)	(0.8073635401405774, 1)	(0.7816701123099662, 0.9875606569208032)	(0.4821581793513251, 0.9178418206486748)	(0.6008190020789889, 0.9436254423654554)	(0.7417556794123534, 0.9685617809051066)	(0.16711729789188623, 0.6328827021081138)	(0.39978446396554235, 0.8002155360344576)	(0.7876242791387174, 0.9901534986390603)	(1.0, 1)	(0.5730327959639193, 0.9269672040360807)	(0.45862223384251216, 0.7721469969267187)	(0.6043175612538214, 0.9874998805636206)	(0.862816891109615, 1)	(0.9298945079989804, 1)
57	0.882353	0.857143	1	0.923077	0.8	0.826087	1	0.777778	0.875	0.888889	0.837838	0.958333	0.821429	0.884615	0.855159	0.6	1	1	0.555556	0.888889	0.615385	0.99359	0.98809	0.986351	(0.7291936609713011, 1)	(0.671179931484616, 0.9809939815588623)	(0.7190669624606748, 0.9566087132150008)	(0.6907980699227758, 1)	(1.0, 1)	(0.8939448959328896, 1)	(1.0, 1)	(0.6078698427436925, 0.9476857128118631)	(0.6980197802922438, 0.944837362564899)	(0.7964054323986969, 1)	(0.7398390653299944, 1)	(0.7816701123099662, 0.9875606569208032)	(0.609852069971515, 0.9901479300284851)	(0.7604505626384006, 1)	(0.7417556794123534, 0.9685617809051066)	(0.3671172978918862, 0.8328827021081138)	(1.0, 1)	(0.7876242791387174, 0.9901534986390603)	(1.0, 1)	(0.35247673064988727, 0.7586343804612239)	(0.45862223384251216, 0.7721469969267187)	(0.955651880807372, 1)	(0.9437551878713226, 1)	(0.9489645025219536, 1)
58	0.705882	0.888889	0.666667	0.761905	0.733333	0.826087	0.818182	1	0.9	0.6	0.837838	0.958333	0.821429	0.884615	0.855159	0.8	0.5	0.2	1	0.888889	0.615385	0.838915	0.927782	0.977317	(0.48928242167172487, 0.9224822842106282)	(0.671179931484616, 0.9809939815588623)	(0.7190669624606748, 0.9566087132150008)	(0.7394945658314145, 1)	(0.6605529632380374, 0.9758106731255991)	(0.8939448959328896, 1)	(0.4425751820804551, 0.8907581512528782)	(1.0, 1)	(0.6980197802922438, 0.944837362564899)	(0.5594363346073495, 0.9643731892021744)	(0.7773935245344401, 1)	(0.7816701123099662, 0.9875606569208032)	(0.5231168871442541, 0.9435497795224125)	(0.39978446396554235, 0.8002155360344576)	(0.7417556794123534, 0.9685617809051066)	(0.609852069971515, 0.9901479300284851)	(0.0365246993792534, 0.3634753006207466)	(0.7876242791387174, 0.9901534986390603)	(0.2623150874643937, 0.7376849125356063)	(1.0, 1)	(0.45862223384251216, 0.7721469969267187)	(0.6641643994324479, 1)	(0.8219930462083577, 1)	(0.9293407795423541, 1)
59	0.764706	0.75	1	0.857143	0.6	0.73913	0.833333	0.833333	0.833333	0.616667	0.72973	0.95	0.678571	0.791667	0.78373	0.2	1	0.4	0.4	0.888889	0.470588	0.757489	0.859281	0.979209	(0.5630623201055759, 0.9663494446003064)	(0.5596717819652766, 0.9185890875999407)	(0.586631135509319, 0.8728283239501404)	(0.5441588276478826, 0.9558411723521174)	(0.6810242146540821, 0.9856424520125846)	(0.879773339935721, 1)	(1.0, 1)	(0.6810242146540821, 0.9856424520125846)	(0.5280857284336882, 0.829057128709169)	(0.6907980699227758, 1)	(0.6810242146540821, 0.9856424520125846)	(0.6608070118862523, 0.9225263214470811)	(0.3671172978918862, 0.8328827021081138)	(0.41796309067692483, 0.8153702426564086)	(0.6510712349567337, 0.9163890825035838)	(0.009852069971514943, 0.3901479300284851)	(0.19978446396554236, 0.6002155360344577)	(0.7876242791387174, 0.9901534986390603)	(1.0, 1)	(0.19978446396554236, 0.6002155360344577)	(0.3097562080438453, 0.63142026254439)	(0.5537444386670904, 0.9612331763105244)	(0.7171672476412395, 1)	(0.9332335910165677, 1)
60	0.823529	0.846154	0.916667	0.88	0.758333	0.782609	0.842105	0.888889	0.864865	0.644444	0.837838	0.958333	0.821429	0.884615	0.855159	0.6	0.75	0.4	0.5	0.888889	0.615385	0.836013	0.849973	0.974928	(0.6423089075215274, 1)	(0.6140366441927293, 0.9511807471116186)	(0.7190669624606748, 0.9566087132150008)	(0.6746398369801136, 1)	(0.6930802492327741, 0.9911302770830153)	(0.8939448959328896, 1)	(0.7852813877984921, 1)	(0.7604505626384006, 1)	(0.6980197802922438, 0.944837362564899)	(0.7255230913886555, 1)	(0.7251474888804603, 1)	(0.7816701123099662, 0.9875606569208032)	(0.5548306876567092, 0.9618359790099574)	(0.44881301428031595, 0.8400758746085728)	(0.7417556794123534, 0.9685617809051066)	(0.3671172978918862, 0.8328827021081138)	(0.19978446396554236, 0.6002155360344577)	(0.7876242791387174, 0.9901534986390603)	(0.5441588276478826, 0.9558411723521174)	(0.2956558742240667, 0.7043441257759333)	(0.45862223384251216, 0.7721469969267187)	(0.6600011140239823, 1)	(0.7040314510240867, 0.9959147791208015)	(0.9245512905401492, 1)
61	0.647059	0.714286	0.833333	0.769231	0.516667	0.826087	0.85	0.944444	0.894737	0.672222	0.837838	0.923077	0.857143	0.888889	0.81746	0.2	0.333333	0.4	0.666667	0.777778	0.636364	0.883701	0.917138	0.910566	(0.41988689910096416, 0.8742307479578595)	(0.671179931484616, 0.9809939815588623)	(0.7190669624606748, 0.9566087132150008)	(0.4995355174084506, 0.929035911162978)	(0.7040691050978014, 0.9959308949021985)	(0.8372146305380817, 1)	(0.6561734594480975, 1)	(0.8508297317168141, 1)	(0.744388639866901, 0.9698970744188132)	(0.5689455566547783, 0.96951598180676)	(0.7693136034322438, 1)	(0.7876242791387175, 0.9901534986390604)	(0.27911383800485356, 0.7542194953284799)	(0.4803825873237432, 0.8640618571207013)	(0.6929895995131112, 0.9419310354075237)	(0.009852069971514943, 0.3901479300284851)	(0.19978446396554236, 0.6002155360344577)	(0.6438172907722977, 0.9117382647832579)	(0.10924184874712176, 0.5574248179195449)	(0.4740091772909344, 0.8593241560423989)	(0.48136012382660975, 0.791367148900663)	(0.7313046762947196, 1)	(0.8044739157463207, 1)	(0.8186141054215997, 1)
62	0.705882	0.888889	0.666667	0.761905	0.733333	0.782609	0.809524	0.944444	0.871795	0.572222	0.837838	0.958333	0.821429	0.884615	0.855159	0.8	0.5	0.2	0.5	0.888889	0.615385	0.814957	0.833335	0.979317	(0.48928242167172487, 0.9224822842106282)	(0.6140366441927293, 0.9511807471116186)	(0.7190669624606748, 0.9566087132150008)	(0.7394945658314145, 1)	(0.6490414448478719, 0.9700061741997472)	(0.8939448959328896, 1)	(0.4425751820804551, 0.8907581512528782)	(0.8508297317168141, 1)	(0.6980197802922438, 0.944837362564899)	(0.5594363346073495, 0.9643731892021744)	(0.7351630034617952, 1)	(0.7816701123099662, 0.9875606569208032)	(0.5231168871442541, 0.9435497795224125)	(0.3700210713319184, 0.774423373112526)	(0.7417556794123534, 0.9685617809051066)	(0.609852069971515, 0.9901479300284851)	(0.0365246993792534, 0.3634753006207466)	(0.7876242791387174, 0.9901534986390603)	(0.2623150874643937, 0.7376849125356063)	(0.2956558742240667, 0.7043441257759333)	(0.45862223384251216, 0.7721469969267187)	(0.6303548038561775, 0.9995582297333268)	(0.6810265616756517, 0.9856435424815528)	(0.9334570685882486, 1)
63	0.705882	0.818182	0.75	0.782609	0.675	0.826087	0.818182	1	0.9	0.6	0.756757	0.952381	0.714286	0.816327	0.801587	0.6	0.5	0.2	1	0.888889	0.5	0.82834	0.687742	0.971253	(0.48928242167172487, 0.9224822842106282)	(0.671179931484616, 0.9809939815588623)	(0.6185103807102196, 0.895003132803294)	(0.6348342398840088, 1)	(0.6605529632380374, 0.9758106731255991)	(0.8837609209855303, 1)	(0.5441588276478826, 0.9558411723521174)	(1.0, 1)	(0.5687206457109042, 0.8598507828605244)	(0.5865324289381504, 0.9786849623661973)	(0.7773935245344401, 1)	(0.6915564718338362, 0.9410965893906537)	(0.45234872954484606, 0.897651270455154)	(0.39978446396554235, 0.8002155360344576)	(0.6730836835584182, 0.9300909196161851)	(0.3671172978918862, 0.8328827021081138)	(0.0365246993792534, 0.3634753006207466)	(0.7876242791387174, 0.9901534986390603)	(0.2623150874643937, 0.7376849125356063)	(1.0, 1)	(0.3388889924407499, 0.6611110075592501)	(0.6490852540636277, 1)	(0.4983496797169685, 0.8771338332536445)	(0.9174115324843695, 1)
64	0.764706	0.75	1	0.857143	0.6	0.869565	0.894737	0.944444	0.918919	0.772222	0.675676	0.944444	0.607143	0.73913	0.748016	0.2	1	0.6	0.75	0.888889	0.421053	0.87129	0.935793	0.965399	(0.5630623201055759, 0.9663494446003064)	(0.7319267137346951, 1)	(0.5248365131074406, 0.8265148382439107)	(0.5441588276478826, 0.9558411723521174)	(0.7693136034322438, 1)	(0.8706358109315029, 1)	(1.0, 1)	(0.8508297317168141, 1)	(0.4497742933670354, 0.7645114209186787)	(0.6907980699227758, 1)	(0.8073635401405774, 1)	(0.5976398768287707, 0.8806209927364468)	(0.3671172978918862, 0.8328827021081138)	(0.6008190020789889, 0.9436254423654554)	(0.6081224785024252, 0.8879092675293209)	(0.009852069971514943, 0.3901479300284851)	(0.39978446396554235, 0.8002155360344576)	(0.7876242791387174, 0.9901534986390603)	(1.0, 1)	(0.5730327959639193, 0.9269672040360807)	(0.261962608644855, 0.5801426545130397)	(0.7120992098707892, 1)	(0.8356149285548962, 1)	(0.906508300994407, 1)
65	0.764706	0.833333	0.833333	0.833333	0.716667	0.826087	0.818182	1	0.9	0.6	0.810811	0.888889	0.857143	0.872727	0.761905	0.6	0.6	0.2	1	0.666667	0.6	0.87265	0.879774	0.893553	(0.5630623201055759, 0.9663494446003064)	(0.671179931484616, 0.9809939815588623)	(0.6846097130540937, 0.937011908567528)	(0.6561734594480975, 1)	(0.6605529632380374, 0.9758106731255991)	(0.7876242791387174, 0.9901534986390603)	(0.6561734594480975, 1)	(1.0, 1)	(0.744388639866901, 0.9698970744188132)	(0.6561734594480975, 1)	(0.7773935245344401, 1)	(0.7653376891009649, 0.9801168563535805)	(0.5024570082061348, 0.9308763251271988)	(0.39978446396554235, 0.8002155360344576)	(0.624664699113918, 0.8991448246956062)	(0.3671172978918862, 0.8328827021081138)	(0.0365246993792534, 0.3634753006207466)	(0.5147697520414094, 0.8185635812919239)	(0.3671172978918862, 0.8328827021081138)	(1.0, 1)	(0.44214409581366143, 0.7578559041863385)	(0.7141791922354706, 1)	(0.7468587201741071, 1)	(0.7941767463955852, 0.9929290787573356)
66	0.882353	0.857143	1	0.923077	0.8	0.782609	1	0.722222	0.83871	0.861111	0.837838	0.958333	0.821429	0.884615	0.855159	0.6	1	1	0.5	0.888889	0.615385	0.953053	0.985709	0.973788	(0.7291936609713011, 1)	(0.6140366441927293, 0.9511807471116186)	(0.7190669624606748, 0.9566087132150008)	(0.6907980699227758, 1)	(1.0, 1)	(0.8939448959328896, 1)	(1.0, 1)	(0.539169443182632, 0.9052750012618124)	(0.6980197802922438, 0.944837362564899)	(0.7964054323986969, 1)	(0.6883947416302667, 0.9890246132084428)	(0.7816701123099662, 0.9875606569208032)	(0.609852069971515, 0.9901479300284851)	(0.719774230591714, 1)	(0.7417556794123534, 0.9685617809051066)	(0.3671172978918862, 0.8328827021081138)	(1.0, 1)	(0.7876242791387174, 0.9901534986390603)	(1.0, 1)	(0.2956558742240667, 0.7043441257759333)	(0.45862223384251216, 0.7721469969267187)	(0.8524992222735013, 1)	(0.9372029993660083, 1)	(0.9223077010427727, 1)
67	0.823529	0.846154	0.916667	0.88	0.758333	0.869565	0.894737	0.944444	0.918919	0.772222	0.837838	0.958333	0.821429	0.884615	0.855159	0.6	0.75	0.6	0.75	0.888889	0.615385	0.933661	0.935983	0.979491	(0.6423089075215274, 1)	(0.7319267137346951, 1)	(0.7190669624606748, 0.9566087132150008)	(0.6746398369801136, 1)	(0.7693136034322438, 1)	(0.8939448959328896, 1)	(0.7852813877984921, 1)	(0.8508297317168141, 1)	(0.6980197802922438, 0.944837362564899)	(0.7255230913886555, 1)	(0.8073635401405774, 1)	(0.7816701123099662, 0.9875606569208032)	(0.5548306876567092, 0.9618359790099574)	(0.6008190020789889, 0.9436254423654554)	(0.7417556794123534, 0.9685617809051066)	(0.3671172978918862, 0.8328827021081138)	(0.39978446396554235, 0.8002155360344576)	(0.7876242791387174, 0.9901534986390603)	(0.5441588276478826, 0.9558411723521174)	(0.5730327959639193, 0.9269672040360807)	(0.45862223384251216, 0.7721469969267187)	(0.8153539623340542, 1)	(0.8359424591111976, 1)	(0.9338204171858285, 1)
68	0.823529	0.846154	0.916667	0.88	0.758333	0.73913	0.833333	0.833333	0.833333	0.616667	0.837838	0.958333	0.821429	0.884615	0.855159	0.6	0.75	0.4	0.4	0.888889	0.615385	0.979167	0.854343	0.984171	(0.6423089075215274, 1)	(0.5596717819652766, 0.9185890875999407)	(0.7190669624606748, 0.9566087132150008)	(0.6746398369801136, 1)	(0.6810242146540821, 0.9856424520125846)	(0.8939448959328896, 1)	(0.7852813877984921, 1)	(0.6810242146540821, 0.9856424520125846)	(0.6980197802922438, 0.944837362564899)	(0.7255230913886555, 1)	(0.6810242146540821, 0.9856424520125846)	(0.7816701123099662, 0.9875606569208032)	(0.5548306876567092, 0.9618359790099574)	(0.41796309067692483, 0.8153702426564086)	(0.7417556794123534, 0.9685617809051066)	(0.3671172978918862, 0.8328827021081138)	(0.19978446396554236, 0.6002155360344577)	(0.7876242791387174, 0.9901534986390603)	(0.5441588276478826, 0.9558411723521174)	(0.19978446396554236, 0.6002155360344577)	(0.45862223384251216, 0.7721469969267187)	(0.9112714306637228, 1)	(0.7101738030050881, 0.9985128969096817)	(0.9439540364984095, 1)
69	0.823529	0.8	1	0.888889	0.7	0.826087	0.888889	0.888889	0.888889	0.744444	0.837838	0.958333	0.821429	0.884615	0.855159	0.4	1	0.6	0.6	0.888889	0.615385	0.965242	0.957262	0.984959	(0.6423089075215274, 1)	(0.671179931484616, 0.9809939815588623)	(0.7190669624606748, 0.9566087132150008)	(0.609852069971515, 0.9901479300284851)	(0.7604505626384006, 1)	(0.8939448959328896, 1)	(1.0, 1)	(0.7604505626384006, 1)	(0.6980197802922438, 0.944837362564899)	(0.7394945658314146, 1)	(0.7604505626384006, 1)	(0.7816701123099662, 0.9875606569208032)	(0.4821581793513251, 0.9178418206486748)	(0.5661856507458889, 0.922703238143)	(0.7417556794123534, 0.9685617809051066)	(0.16711729789188623, 0.6328827021081138)	(0.39978446396554235, 0.8002155360344576)	(0.7876242791387174, 0.9901534986390603)	(1.0, 1)	(0.39978446396554235, 0.8002155360344576)	(0.45862223384251216, 0.7721469969267187)	(0.8781696274287926, 1)	(0.8745990035474784, 1)	(0.9457405211086368, 1)
70	0.823529	0.8	1	0.888889	0.7	0.826087	0.818182	1	0.9	0.6	0.837838	0.958333	0.821429	0.884615	0.855159	0.4	1	0.2	1	0.888889	0.615385	0.878322	0.924191	0.982993	(0.6423089075215274, 1)	(0.671179931484616, 0.9809939815588623)	(0.7190669624606748, 0.9566087132150008)	(0.609852069971515, 0.9901479300284851)	(0.6605529632380374, 0.9758106731255991)	(0.8939448959328896, 1)	(1.0, 1)	(1.0, 1)	(0.6980197802922438, 0.944837362564899)	(0.7394945658314146, 1)	(0.7773935245344401, 1)	(0.7816701123099662, 0.9875606569208032)	(0.4821581793513251, 0.9178418206486748)	(0.39978446396554235, 0.8002155360344576)	(0.7417556794123534, 0.9685617809051066)	(0.16711729789188623, 0.6328827021081138)	(0.0365246993792534, 0.3634753006207466)	(0.7876242791387174, 0.9901534986390603)	(1.0, 1)	(1.0, 1)	(0.45862223384251216, 0.7721469969267187)	(0.722917384746608, 1)	(0.8160139467831186, 1)	(0.941329847019141, 1)
71	0.764706	0.785714	0.916667	0.846154	0.658333	0.782609	0.782609	1	0.878049	0.5	0.72973	0.909091	0.714286	0.8	0.746032	0.4	0.666667	0		0.777778	0.466667	0.80219	0.873623	0.944945	(0.5630623201055759, 0.9663494446003064)	(0.6140366441927293, 0.9511807471116186)	(0.586631135509319, 0.8728283239501404)	(0.5906577328288997, 0.9807708385996717)	(0.6140366441927293, 0.9511807471116186)	(0.8164585927251208, 1)	(0.7852813877984921, 1)	(1.0, 1)	(0.5687206457109042, 0.8598507828605244)	(0.6746398369801136, 1)	(0.7443139445743161, 1)	(0.6711111939526, 0.9288888060474001)	(0.43288042678321703, 0.8837862398834494)	(0.2956558742240667, 0.7043441257759333)	(0.60577505775888, 0.8862884343046121)	(0.16711729789188623, 0.6328827021081138)	(0, 0.0)	(0.6438172907722977, 0.9117382647832579)	(0.4425751820804551, 0.8907581512528782)	(0, 1)	(0.30591408226009054, 0.6274192510732428)	(0.6128269395910406, 0.9915524772883761)	(0.7378260446900297, 1)	(0.8714504583605757, 1)
72	0.823529	0.846154	0.916667	0.88	0.758333	0.869565	0.894737	0.944444	0.918919	0.772222	0.837838	0.923077	0.857143	0.888889	0.81746	0.6	0.75	0.6	0.75	0.777778	0.636364	0.979167	0.897544	0.964689	(0.6423089075215274, 1)	(0.7319267137346951, 1)	(0.7190669624606748, 0.9566087132150008)	(0.6746398369801136, 1)	(0.7693136034322438, 1)	(0.8372146305380817, 1)	(0.7852813877984921, 1)	(0.8508297317168141, 1)	(0.744388639866901, 0.9698970744188132)	(0.7255230913886555, 1)	(0.8073635401405774, 1)	(0.7876242791387175, 0.9901534986390604)	(0.5548306876567092, 0.9618359790099574)	(0.6008190020789889, 0.9436254423654554)	(0.6929895995131112, 0.9419310354075237)	(0.3671172978918862, 0.8328827021081138)	(0.39978446396554235, 0.8002155360344576)	(0.6438172907722977, 0.9117382647832579)	(0.5441588276478826, 0.9558411723521174)	(0.5730327959639193, 0.9269672040360807)	(0.48136012382660975, 0.791367148900663)	(0.9112714306637228, 1)	(0.7736097556301518, 1)	(0.9052181326668167, 1)
73	0.882353	1	0.833333	0.909091	0.916667	0.782609	0.882353	0.833333	0.857143	0.716667	0.756757	0.952381	0.714286	0.816327	0.801587	1	0.714286	0.6	0.5	0.888889	0.5	0.970513	0.935793	0.981652	(0.7291936609713011, 1)	(0.6140366441927293, 0.9511807471116186)	(0.6185103807102196, 0.895003132803294)	(1.0, 1)	(0.7506777797868806, 1)	(0.8837609209855303, 1)	(0.6561734594480975, 1)	(0.6810242146540821, 0.9856424520125846)	(0.5687206457109042, 0.8598507828605244)	(0.7724316928962867, 1)	(0.7141317599753874, 1)	(0.6915564718338362, 0.9410965893906537)	(0.7852813877984923, 1)	(0.5325048495621784, 0.9008284837711552)	(0.6730836835584182, 0.9300909196161851)	(1.0, 1)	(0.39978446396554235, 0.8002155360344576)	(0.7876242791387174, 0.9901534986390603)	(0.4995355174084506, 0.929035911162978)	(0.2956558742240667, 0.7043441257759333)	(0.3388889924407499, 0.6611110075592501)	(0.8900956356680223, 1)	(0.8356149285548962, 1)	(0.9384079969779476, 1)
74	0.764706	0.785714	0.916667	0.846154	0.658333	0.782609	0.842105	0.888889	0.864865	0.644444	0.837838	0.923077	0.857143	0.888889	0.81746	0.4	0.666667	0.4	0.5	0.777778	0.636364	0.871634	0.8778	0.931184	(0.5630623201055759, 0.9663494446003064)	(0.6140366441927293, 0.9511807471116186)	(0.7190669624606748, 0.9566087132150008)	(0.5906577328288997, 0.9807708385996717)	(0.6930802492327741, 0.9911302770830153)	(0.8372146305380817, 1)	(0.7852813877984921, 1)	(0.7604505626384006, 1)	(0.744388639866901, 0.9698970744188132)	(0.6746398369801136, 1)	(0.7251474888804603, 1)	(0.7876242791387175, 0.9901534986390604)	(0.43288042678321703, 0.8837862398834494)	(0.44881301428031595, 0.8400758746085728)	(0.6929895995131112, 0.9419310354075237)	(0.16711729789188623, 0.6328827021081138)	(0.19978446396554236, 0.6002155360344577)	(0.6438172907722977, 0.9117382647832579)	(0.4425751820804551, 0.8907581512528782)	(0.2956558742240667, 0.7043441257759333)	(0.48136012382660975, 0.791367148900663)	(0.7126245050997282, 1)	(0.7439470892136129, 1)	(0.8496159524953257, 1)
75	0.941176	0.923077	1	0.96	0.9	0.826087	0.818182	1	0.9	0.6	0.837838	0.958333	0.821429	0.884615	0.855159	0.8	1	0.2	1	0.888889	0.615385	0.95106	0.871655	0.979516	(0.8293247470420676, 1)	(0.671179931484616, 0.9809939815588623)	(0.7190669624606748, 0.9566087132150008)	(0.7964054323986971, 1)	(0.6605529632380374, 0.9758106731255991)	(0.8939448959328896, 1)	(1.0, 1)	(1.0, 1)	(0.6980197802922438, 0.944837362564899)	(0.8668469191567546, 1)	(0.7773935245344401, 1)	(0.7816701123099662, 0.9875606569208032)	(0.7573890524786362, 1)	(0.39978446396554235, 0.8002155360344576)	(0.7417556794123534, 0.9685617809051066)	(0.609852069971515, 0.9901479300284851)	(0.0365246993792534, 0.3634753006207466)	(0.7876242791387174, 0.9901534986390603)	(1.0, 1)	(1.0, 1)	(0.45862223384251216, 0.7721469969267187)	(0.8485030332167146, 1)	(0.7349592331501152, 1)	(0.9338741542503325, 1)
76	0.941176	1	0.916667	0.956522	0.958333	0.869565	0.894737	0.944444	0.918919	0.772222	0.837838	0.958333	0.821429	0.884615	0.855159	1	0.833333	0.6	0.75	0.888889	0.615385	0.97549	0.933473	0.962741	(0.8293247470420676, 1)	(0.7319267137346951, 1)	(0.7190669624606748, 0.9566087132150008)	(1.0, 1)	(0.7693136034322438, 1)	(0.8939448959328896, 1)	(0.7852813877984921, 1)	(0.8508297317168141, 1)	(0.6980197802922438, 0.944837362564899)	(0.8595790382931078, 1)	(0.8073635401405774, 1)	(0.7816701123099662, 0.9875606569208032)	(0.8633419336538259, 1)	(0.6008190020789889, 0.9436254423654554)	(0.7417556794123534, 0.9685617809051066)	(1.0, 1)	(0.39978446396554235, 0.8002155360344576)	(0.7876242791387174, 0.9901534986390603)	(0.6561734594480975, 1)	(0.5730327959639193, 0.9269672040360807)	(0.45862223384251216, 0.7721469969267187)	(0.9019858558699041, 1)	(0.8316272330636747, 1)	(0.90171362389193, 1)
77	0.823529	0.8	1	0.888889	0.7	0.869565	0.894737	0.944444	0.918919	0.772222	0.810811	0.92	0.821429	0.867925	0.799603	0.4	1	0.6	0.75	0.777778	0.583333	0.97907	0.948707	0.934898	(0.6423089075215274, 1)	(0.7319267137346951, 1)	(0.6846097130540937, 0.937011908567528)	(0.609852069971515, 0.9901479300284851)	(0.7693136034322438, 1)	(0.8325833586255501, 1)	(1.0, 1)	(0.8508297317168141, 1)	(0.6980197802922438, 0.944837362564899)	(0.7394945658314146, 1)	(0.8073635401405774, 1)	(0.7588289181484367, 0.9770201384553368)	(0.4821581793513251, 0.9178418206486748)	(0.6008190020789889, 0.9436254423654554)	(0.6706185681752679, 0.9285877810310814)	(0.16711729789188623, 0.6328827021081138)	(0.39978446396554235, 0.8002155360344576)	(0.6438172907722977, 0.9117382647832579)	(1.0, 1)	(0.5730327959639193, 0.9269672040360807)	(0.4244757375573185, 0.7421909291093483)	(0.9110196008832706, 1)	(0.858551711012416, 1)	(0.8554035491425955, 1)
78	0.941176	1	0.916667	0.956522	0.958333	0.826087	0.818182	1	0.9	0.6	0.837838	0.958333	0.821429	0.884615	0.855159	1	0.833333	0.2	1	0.888889	0.615385	0.983333	0.771017	0.986367	(0.8293247470420676, 1)	(0.671179931484616, 0.9809939815588623)	(0.7190669624606748, 0.9566087132150008)	(1.0, 1)	(0.6605529632380374, 0.9758106731255991)	(0.8939448959328896, 1)	(0.7852813877984921, 1)	(1.0, 1)	(0.6980197802922438, 0.944837362564899)	(0.8595790382931078, 1)	(0.7773935245344401, 1)	(0.7816701123099662, 0.9875606569208032)	(0.8633419336538259, 1)	(0.39978446396554235, 0.8002155360344576)	(0.7417556794123534, 0.9685617809051066)	(1.0, 1)	(0.0365246993792534, 0.3634753006207466)	(0.7876242791387174, 0.9901534986390603)	(0.6561734594480975, 1)	(1.0, 1)	(0.45862223384251216, 0.7721469969267187)	(0.922476918158154, 1)	(0.5992956191803465, 0.9427392436749495)	(0.949001028598071, 1)
79	0.882353	0.916667	0.916667	0.916667	0.858333	0.869565	0.857143	1	0.923077	0.7	0.837838	0.958333	0.821429	0.884615	0.855159	0.8	0.8	0.4	1	0.888889	0.615385	0.973575	0.939293	0.978118	(0.7291936609713011, 1)	(0.7319267137346951, 1)	(0.7190669624606748, 0.9566087132150008)	(0.7852813877984921, 1)	(0.7141317599753874, 1)	(0.8939448959328896, 1)	(0.7852813877984921, 1)	(1.0, 1)	(0.6980197802922438, 0.944837362564899)	(0.7852813877984921, 1)	(0.8141740282854887, 1)	(0.7816701123099662, 0.9875606569208032)	(0.692568104436827, 1)	(0.5127155151624417, 0.8872844848375582)	(0.7417556794123534, 0.9685617809051066)	(0.609852069971515, 0.9901479300284851)	(0.19978446396554236, 0.6002155360344577)	(0.7876242791387174, 0.9901534986390603)	(0.609852069971515, 0.9901479300284851)	(1.0, 1)	(0.45862223384251216, 0.7721469969267187)	(0.8973279015524472, 1)	(0.8417014302618802, 1)	(0.9309784644989932, 1)
80	0.823529	0.846154	0.916667	0.88	0.758333	0.869565	1	0.833333	0.909091	0.916667	0.810811	0.92	0.821429	0.867925	0.799603	0.6	0.75	1	0.625	0.777778	0.583333	0.976389	0.982948	0.886658	(0.6423089075215274, 1)	(0.7319267137346951, 1)	(0.6846097130540937, 0.937011908567528)	(0.6746398369801136, 1)	(1.0, 1)	(0.8325833586255501, 1)	(0.7852813877984921, 1)	(0.6810242146540821, 0.9856424520125846)	(0.6980197802922438, 0.944837362564899)	(0.7255230913886555, 1)	(0.7916012974676597, 1)	(0.7588289181484367, 0.9770201384553368)	(0.5548306876567092, 0.9618359790099574)	(0.8037112011146731, 1)	(0.6706185681752679, 0.9285877810310814)	(0.3671172978918862, 0.8328827021081138)	(1.0, 1)	(0.6438172907722977, 0.9117382647832579)	(0.5441588276478826, 0.9558411723521174)	(0.4271446509936242, 0.8228553490063758)	(0.4244757375573185, 0.7421909291093483)	(0.9042114882672694, 1)	(0.930036009336187, 1)	(0.7845096890164898, 0.9888054747535864)
81	0.764706	0.785714	0.916667	0.846154	0.658333	0.826087	0.818182	1	0.9	0.6	0.810811	0.888889	0.857143	0.872727	0.761905	0.4	0.666667	0.2	1	0.666667	0.6	0.849907	0.854842	0.911825	(0.5630623201055759, 0.9663494446003064)	(0.671179931484616, 0.9809939815588623)	(0.6846097130540937, 0.937011908567528)	(0.5906577328288997, 0.9807708385996717)	(0.6605529632380374, 0.9758106731255991)	(0.7876242791387174, 0.9901534986390603)	(0.7852813877984921, 1)	(1.0, 1)	(0.744388639866901, 0.9698970744188132)	(0.6746398369801136, 1)	(0.7773935245344401, 1)	(0.7653376891009649, 0.9801168563535805)	(0.43288042678321703, 0.8837862398834494)	(0.39978446396554235, 0.8002155360344576)	(0.624664699113918, 0.8991448246956062)	(0.16711729789188623, 0.6328827021081138)	(0.0365246993792534, 0.3634753006207466)	(0.5147697520414094, 0.8185635812919239)	(0.4425751820804551, 0.8907581512528782)	(1.0, 1)	(0.44214409581366143, 0.7578559041863385)	(0.6801227530985081, 1)	(0.7108773646459177, 0.9988065158583963)	(0.8204589323809922, 1)
82	0.764706	0.785714	0.916667	0.846154	0.658333	0.826087	0.9375	0.833333	0.882353	0.816667	0.837838	0.958333	0.821429	0.884615	0.855159	0.4	0.666667	0.8	0.571429	0.888889	0.615385	0.906331	0.980914	0.979141	(0.5630623201055759, 0.9663494446003064)	(0.671179931484616, 0.9809939815588623)	(0.7190669624606748, 0.9566087132150008)	(0.5906577328288997, 0.9807708385996717)	(0.838572325496812, 1)	(0.8939448959328896, 1)	(0.7852813877984921, 1)	(0.6810242146540821, 0.9856424520125846)	(0.6980197802922438, 0.944837362564899)	(0.6746398369801136, 1)	(0.7506777797868806, 1)	(0.7816701123099662, 0.9875606569208032)	(0.43288042678321703, 0.8837862398834494)	(0.6585290148938756, 0.9748043184394579)	(0.7417556794123534, 0.9685617809051066)	(0.16711729789188623, 0.6328827021081138)	(0.6365246993792535, 0.9634753006207466)	(0.7876242791387174, 0.9901534986390603)	(0.4425751820804551, 0.8907581512528782)	(0.36918033824447916, 0.7736768046126636)	(0.45862223384251216, 0.7721469969267187)	(0.7678242675465211, 1)	(0.9249945725597218, 1)	(0.9330923366274917, 1)
83	0.941176	0.923077	1	0.96	0.9	0.782609	0.782609	1	0.878049	0.5	0.837838	0.958333	0.821429	0.884615	0.855159	0.8	1	0		0.888889	0.615385	0.961477	0.840952	0.979105	(0.8293247470420676, 1)	(0.6140366441927293, 0.9511807471116186)	(0.7190669624606748, 0.9566087132150008)	(0.7964054323986971, 1)	(0.6140366441927293, 0.9511807471116186)	(0.8939448959328896, 1)	(1.0, 1)	(1.0, 1)	(0.6980197802922438, 0.944837362564899)	(0.8668469191567546, 1)	(0.7443139445743161, 1)	(0.7816701123099662, 0.9875606569208032)	(0.7573890524786362, 1)	(0.2956558742240667, 0.7043441257759333)	(0.7417556794123534, 0.9685617809051066)	(0.609852069971515, 0.9901479300284851)	(0, 0.0)	(0.7876242791387174, 0.9901534986390603)	(1.0, 1)	(0, 1)	(0.45862223384251216, 0.7721469969267187)	(0.8699895275970813, 1)	(0.6914856810497305, 0.9904175835463593)	(0.9330160966561445, 1)
84	0.882353	0.857143	1	0.923077	0.8	0.869565	0.894737	0.944444	0.918919	0.772222	0.837838	0.923077	0.857143	0.888889	0.81746	0.6	1	0.6	0.75	0.777778	0.636364	0.913896	0.942027	0.9385	(0.7291936609713011, 1)	(0.7319267137346951, 1)	(0.7190669624606748, 0.9566087132150008)	(0.6907980699227758, 1)	(0.7693136034322438, 1)	(0.8372146305380817, 1)	(1.0, 1)	(0.8508297317168141, 1)	(0.744388639866901, 0.9698970744188132)	(0.7964054323986969, 1)	(0.8073635401405774, 1)	(0.7876242791387175, 0.9901534986390604)	(0.609852069971515, 0.9901479300284851)	(0.6008190020789889, 0.9436254423654554)	(0.6929895995131112, 0.9419310354075237)	(0.3671172978918862, 0.8328827021081138)	(0.39978446396554235, 0.8002155360344576)	(0.6438172907722977, 0.9117382647832579)	(1.0, 1)	(0.5730327959639193, 0.9269672040360807)	(0.48136012382660975, 0.791367148900663)	(0.7805465148930664, 1)	(0.8465190603684712, 1)	(0.8610882032242242, 1)
85	0.764706	0.75	1	0.857143	0.6	0.826087	0.85	0.944444	0.894737	0.672222	0.837838	0.892857	0.892857	0.892857	0.779762	0.2	1	0.4	0.666667	0.666667	0.666667	0.943056	0.885965	0.91108	(0.5630623201055759, 0.9663494446003064)	(0.671179931484616, 0.9809939815588623)	(0.7190669624606748, 0.9566087132150008)	(0.5441588276478826, 0.9558411723521174)	(0.7040691050978014, 0.9959308949021985)	(0.7931955533031305, 0.9925187324111553)	(1.0, 1)	(0.8508297317168141, 1)	(0.7931955533031305, 0.9925187324111553)	(0.6907980699227758, 1)	(0.7693136034322438, 1)	(0.7931955533031305, 0.9925187324111553)	(0.3671172978918862, 0.8328827021081138)	(0.4803825873237432, 0.8640618571207013)	(0.6462308014355429, 0.9132930080882669)	(0.009852069971514943, 0.3901479300284851)	(0.19978446396554236, 0.6002155360344577)	(0.5147697520414094, 0.8185635812919239)	(1.0, 1)	(0.4740091772909344, 0.8593241560423989)	(0.5147697520414094, 0.8185635812919239)	(0.8328950476179207, 1)	(0.7560625494567574, 1)	(0.819366607115843, 1)
86	0.764706	0.785714	0.916667	0.846154	0.658333	0.826087	0.818182	1	0.9	0.6	0.837838	0.958333	0.821429	0.884615	0.855159	0.4	0.666667	0.2	1	0.888889	0.615385	0.920772	0.907401	0.978691	(0.5630623201055759, 0.9663494446003064)	(0.671179931484616, 0.9809939815588623)	(0.7190669624606748, 0.9566087132150008)	(0.5906577328288997, 0.9807708385996717)	(0.6605529632380374, 0.9758106731255991)	(0.8939448959328896, 1)	(0.7852813877984921, 1)	(1.0, 1)	(0.6980197802922438, 0.944837362564899)	(0.6746398369801136, 1)	(0.7773935245344401, 1)	(0.7816701123099662, 0.9875606569208032)	(0.43288042678321703, 0.8837862398834494)	(0.39978446396554235, 0.8002155360344576)	(0.7417556794123534, 0.9685617809051066)	(0.16711729789188623, 0.6328827021081138)	(0.0365246993792534, 0.3634753006207466)	(0.7876242791387174, 0.9901534986390603)	(0.4425751820804551, 0.8907581512528782)	(1.0, 1)	(0.45862223384251216, 0.7721469969267187)	(0.7923765167367279, 1)	(0.7889343800014922, 1)	(0.932158344501915, 1)
87	0.705882	0.733333	0.916667	0.814815	0.558333	0.782609	0.842105	0.888889	0.864865	0.644444	0.837838	0.958333	0.821429	0.884615	0.855159	0.2	0.5	0.4	0.5	0.888889	0.615385	0.770148	0.848475	0.965294	(0.48928242167172487, 0.9224822842106282)	(0.6140366441927293, 0.9511807471116186)	(0.7190669624606748, 0.9566087132150008)	(0.5231168871442541, 0.9435497795224125)	(0.6930802492327741, 0.9911302770830153)	(0.8939448959328896, 1)	(0.7852813877984921, 1)	(0.7604505626384006, 1)	(0.6980197802922438, 0.944837362564899)	(0.6301584893748944, 0.9994711402547352)	(0.7251474888804603, 1)	(0.7816701123099662, 0.9875606569208032)	(0.32227154071402675, 0.79439512595264)	(0.44881301428031595, 0.8400758746085728)	(0.7417556794123534, 0.9685617809051066)	(0.009852069971514943, 0.3901479300284851)	(0.19978446396554236, 0.6002155360344577)	(0.7876242791387174, 0.9901534986390603)	(0.2623150874643937, 0.7376849125356063)	(0.2956558742240667, 0.7043441257759333)	(0.45862223384251216, 0.7721469969267187)	(0.5701422615015, 0.9701540162947776)	(0.7019352571603161, 0.9950139699875693)	(0.9063168163088935, 1)
88	0.764706	0.785714	0.916667	0.846154	0.658333	0.826087	0.9375	0.833333	0.882353	0.816667	0.837838	0.958333	0.821429	0.884615	0.855159	0.4	0.666667	0.8	0.571429	0.888889	0.615385	0.946761	0.982948	0.971871	(0.5630623201055759, 0.9663494446003064)	(0.671179931484616, 0.9809939815588623)	(0.7190669624606748, 0.9566087132150008)	(0.5906577328288997, 0.9807708385996717)	(0.838572325496812, 1)	(0.8939448959328896, 1)	(0.7852813877984921, 1)	(0.6810242146540821, 0.9856424520125846)	(0.6980197802922438, 0.944837362564899)	(0.6746398369801136, 1)	(0.7506777797868806, 1)	(0.7816701123099662, 0.9875606569208032)	(0.43288042678321703, 0.8837862398834494)	(0.6585290148938756, 0.9748043184394579)	(0.7417556794123534, 0.9685617809051066)	(0.16711729789188623, 0.6328827021081138)	(0.6365246993792535, 0.9634753006207466)	(0.7876242791387174, 0.9901534986390603)	(0.4425751820804551, 0.8907581512528782)	(0.36918033824447916, 0.7736768046126636)	(0.45862223384251216, 0.7721469969267187)	(0.8400350662237037, 1)	(0.930036009336187, 1)	(0.9185934694855197, 1)
89	0.823529	0.8	1	0.888889	0.7	0.869565	0.894737	0.944444	0.918919	0.772222	0.810811	0.92	0.821429	0.867925	0.799603	0.4	1	0.6	0.75	0.777778	0.583333	0.928653	0.953599	0.972023	(0.6423089075215274, 1)	(0.7319267137346951, 1)	(0.6846097130540937, 0.937011908567528)	(0.609852069971515, 0.9901479300284851)	(0.7693136034322438, 1)	(0.8325833586255501, 1)	(1.0, 1)	(0.8508297317168141, 1)	(0.6980197802922438, 0.944837362564899)	(0.7394945658314146, 1)	(0.8073635401405774, 1)	(0.7588289181484367, 0.9770201384553368)	(0.4821581793513251, 0.9178418206486748)	(0.6008190020789889, 0.9436254423654554)	(0.6706185681752679, 0.9285877810310814)	(0.16711729789188623, 0.6328827021081138)	(0.39978446396554235, 0.8002155360344576)	(0.6438172907722977, 0.9117382647832579)	(1.0, 1)	(0.5730327959639193, 0.9269672040360807)	(0.4244757375573185, 0.7421909291093483)	(0.8062907958164117, 1)	(0.8676312727170377, 1)	(0.9188857583108836, 1)
90	0.823529	0.8	1	0.888889	0.7	0.73913	0.833333	0.833333	0.833333	0.616667	0.837838	0.958333	0.821429	0.884615	0.855159	0.4	1	0.4	0.4	0.888889	0.615385	0.9086	0.852982	0.967308	(0.6423089075215274, 1)	(0.5596717819652766, 0.9185890875999407)	(0.7190669624606748, 0.9566087132150008)	(0.609852069971515, 0.9901479300284851)	(0.6810242146540821, 0.9856424520125846)	(0.8939448959328896, 1)	(1.0, 1)	(0.6810242146540821, 0.9856424520125846)	(0.6980197802922438, 0.944837362564899)	(0.7394945658314146, 1)	(0.6810242146540821, 0.9856424520125846)	(0.7816701123099662, 0.9875606569208032)	(0.4821581793513251, 0.9178418206486748)	(0.41796309067692483, 0.8153702426564086)	(0.7417556794123534, 0.9685617809051066)	(0.16711729789188623, 0.6328827021081138)	(0.19978446396554236, 0.6002155360344577)	(0.7876242791387174, 0.9901534986390603)	(1.0, 1)	(0.19978446396554236, 0.6002155360344577)	(0.45862223384251216, 0.7721469969267187)	(0.7716092443371694, 1)	(0.708256265962002, 0.9977084827014047)	(0.9100069518358833, 1)
91	0.764706	0.785714	0.916667	0.846154	0.658333	0.869565	0.894737	0.944444	0.918919	0.772222	0.810811	0.888889	0.857143	0.872727	0.761905	0.4	0.666667	0.6	0.75	0.666667	0.6	0.964646	0.942671	0.949936	(0.5630623201055759, 0.9663494446003064)	(0.7319267137346951, 1)	(0.6846097130540937, 0.937011908567528)	(0.5906577328288997, 0.9807708385996717)	(0.7693136034322438, 1)	(0.7876242791387174, 0.9901534986390603)	(0.7852813877984921, 1)	(0.8508297317168141, 1)	(0.744388639866901, 0.9698970744188132)	(0.6746398369801136, 1)	(0.8073635401405774, 1)	(0.7653376891009649, 0.9801168563535805)	(0.43288042678321703, 0.8837862398834494)	(0.6008190020789889, 0.9436254423654554)	(0.624664699113918, 0.8991448246956062)	(0.16711729789188623, 0.6328827021081138)	(0.39978446396554235, 0.8002155360344576)	(0.5147697520414094, 0.8185635812919239)	(0.4425751820804551, 0.8907581512528782)	(0.5730327959639193, 0.9269672040360807)	(0.44214409581366143, 0.7578559041863385)	(0.8768590773157008, 1)	(0.847663849152229, 1)	(0.8796667514321763, 1)
92	0.882353	0.857143	1	0.923077	0.8	0.869565	0.894737	0.944444	0.918919	0.772222	0.837838	0.923077	0.857143	0.888889	0.81746	0.6	1	0.6	0.75	0.777778	0.636364	0.97907	0.94897	0.934923	(0.7291936609713011, 1)	(0.7319267137346951, 1)	(0.7190669624606748, 0.9566087132150008)	(0.6907980699227758, 1)	(0.7693136034322438, 1)	(0.8372146305380817, 1)	(1.0, 1)	(0.8508297317168141, 1)	(0.744388639866901, 0.9698970744188132)	(0.7964054323986969, 1)	(0.8073635401405774, 1)	(0.7876242791387175, 0.9901534986390604)	(0.609852069971515, 0.9901479300284851)	(0.6008190020789889, 0.9436254423654554)	(0.6929895995131112, 0.9419310354075237)	(0.3671172978918862, 0.8328827021081138)	(0.39978446396554235, 0.8002155360344576)	(0.6438172907722977, 0.9117382647832579)	(1.0, 1)	(0.5730327959639193, 0.9269672040360807)	(0.48136012382660975, 0.791367148900663)	(0.9110196008832706, 1)	(0.8590339713052265, 1)	(0.8554426355242236, 1)
93	0.764706	0.833333	0.833333	0.833333	0.716667	0.826087	0.888889	0.888889	0.888889	0.744444	0.810811	0.956522	0.785714	0.862745	0.837302	0.6	0.6	0.6	0.6	0.888889	0.571429	0.975275	0.953599	0.982904	(0.5630623201055759, 0.9663494446003064)	(0.671179931484616, 0.9809939815588623)	(0.6846097130540937, 0.937011908567528)	(0.6561734594480975, 1)	(0.7604505626384006, 1)	(0.8908106427011359, 1)	(0.6561734594480975, 1)	(0.7604505626384006, 1)	(0.6534982462898608, 0.9179303251387106)	(0.6561734594480975, 1)	(0.7604505626384006, 1)	(0.7518632663726051, 0.9736269297058261)	(0.5024570082061348, 0.9308763251271988)	(0.5661856507458889, 0.922703238143)	(0.7183725715928706, 0.9562306030103036)	(0.3671172978918862, 0.8328827021081138)	(0.39978446396554235, 0.8002155360344576)	(0.7876242791387174, 0.9901534986390603)	(0.3671172978918862, 0.8328827021081138)	(0.39978446396554235, 0.8002155360344576)	(0.41197002814215156, 0.7308871147149912)	(0.9014561501077681, 1)	(0.8676312727170377, 1)	(0.9411348992239784, 1)
94	0.529412	0.75	0.5	0.6	0.55	0.521739	1	0.388889	0.56	0.694444	0.837838	0.958333	0.821429	0.884615	0.855159	0.6	0.333333	1	0.3125	0.888889	0.615385	0.795459	0.952112	0.974796	(0.29213842808518775, 0.766685101326577)	(0.3175882379179313, 0.7258900229516339)	(0.7190669624606748, 0.9566087132150008)	(0.5441588276478826, 0.9558411723521174)	(1.0, 1)	(0.8939448959328896, 1)	(0.2623150874643937, 0.7376849125356063)	(0.18965417483815655, 0.5881236029396213)	(0.6980197802922438, 0.944837362564899)	(0.3671172978918862, 0.8328827021081138)	(0.3571324870116289, 0.7628675129883712)	(0.7816701123099662, 0.9875606569208032)	(0.3135064980372859, 0.786493501962714)	(0.5061853351911216, 0.8827035536977672)	(0.7417556794123534, 0.9685617809051066)	(0.3671172978918862, 0.8328827021081138)	(1.0, 1)	(0.7876242791387174, 0.9901534986390603)	(0.10924184874712176, 0.5574248179195449)	(0.12306792544670472, 0.5019320745532952)	(0.45862223384251216, 0.7721469969267187)	(0.603710440929722, 0.9872066349138244)	(0.8648446200585558, 1)	(0.9242892542939801, 1)
95	0.882353	0.857143	1	0.923077	0.8	0.826087	0.85	0.944444	0.894737	0.672222	0.837838	0.958333	0.821429	0.884615	0.855159	0.6	1	0.4	0.666667	0.888889	0.615385	0.806952	0.8778	0.963299	(0.7291936609713011, 1)	(0.671179931484616, 0.9809939815588623)	(0.7190669624606748, 0.9566087132150008)	(0.6907980699227758, 1)	(0.7040691050978014, 0.9959308949021985)	(0.8939448959328896, 1)	(1.0, 1)	(0.8508297317168141, 1)	(0.6980197802922438, 0.944837362564899)	(0.7964054323986969, 1)	(0.7693136034322438, 1)	(0.7816701123099662, 0.9875606569208032)	(0.609852069971515, 0.9901479300284851)	(0.4803825873237432, 0.8640618571207013)	(0.7417556794123534, 0.9685617809051066)	(0.3671172978918862, 0.8328827021081138)	(0.19978446396554236, 0.6002155360344577)	(0.7876242791387174, 0.9901534986390603)	(1.0, 1)	(0.4740091772909344, 0.8593241560423989)	(0.45862223384251216, 0.7721469969267187)	(0.6193275891850764, 0.9945756372181499)	(0.7439470892136129, 1)	(0.9027119879781462, 1)
96	0.941176	1	0.916667	0.956522	0.958333	0.782609	0.842105	0.888889	0.864865	0.644444	0.837838	0.958333	0.821429	0.884615	0.855159	1	0.833333	0.4	0.5	0.888889	0.615385	0.983333	0.955835	0.983096	(0.8293247470420676, 1)	(0.6140366441927293, 0.9511807471116186)	(0.7190669624606748, 0.9566087132150008)	(1.0, 1)	(0.6930802492327741, 0.9911302770830153)	(0.8939448959328896, 1)	(0.7852813877984921, 1)	(0.7604505626384006, 1)	(0.6980197802922438, 0.944837362564899)	(0.8595790382931078, 1)	(0.7251474888804603, 1)	(0.7816701123099662, 0.9875606569208032)	(0.8633419336538259, 1)	(0.44881301428031595, 0.8400758746085728)	(0.7417556794123534, 0.9685617809051066)	(1.0, 1)	(0.19978446396554236, 0.6002155360344577)	(0.7876242791387174, 0.9901534986390603)	(0.6561734594480975, 1)	(0.2956558742240667, 0.7043441257759333)	(0.45862223384251216, 0.7721469969267187)	(0.922476918158154, 1)	(0.8718655960473354, 1)	(0.9415579060147389, 1)
97	0.823529	0.846154	0.916667	0.88	0.758333	0.826087	0.818182	1	0.9	0.6	0.837838	0.958333	0.821429	0.884615	0.855159	0.6	0.75	0.2	1	0.888889	0.615385	0.781089	0.823916	0.984524	(0.6423089075215274, 1)	(0.671179931484616, 0.9809939815588623)	(0.7190669624606748, 0.9566087132150008)	(0.6746398369801136, 1)	(0.6605529632380374, 0.9758106731255991)	(0.8939448959328896, 1)	(0.7852813877984921, 1)	(1.0, 1)	(0.6980197802922438, 0.944837362564899)	(0.7255230913886555, 1)	(0.7773935245344401, 1)	(0.7816701123099662, 0.9875606569208032)	(0.5548306876567092, 0.9618359790099574)	(0.39978446396554235, 0.8002155360344576)	(0.7417556794123534, 0.9685617809051066)	(0.3671172978918862, 0.8328827021081138)	(0.0365246993792534, 0.3634753006207466)	(0.7876242791387174, 0.9901534986390603)	(0.5441588276478826, 0.9558411723521174)	(1.0, 1)	(0.45862223384251216, 0.7721469969267187)	(0.5845194722548508, 0.9776581649227862)	(0.6682495496180259, 0.9795816773669679)	(0.944750183166816, 1)
98	0.882353	0.857143	1	0.923077	0.8	0.869565	0.894737	0.944444	0.918919	0.772222	0.837838	0.923077	0.857143	0.888889	0.81746	0.6	1	0.6	0.75	0.777778	0.636364	0.97907	0.902235	0.97587	(0.7291936609713011, 1)	(0.7319267137346951, 1)	(0.7190669624606748, 0.9566087132150008)	(0.6907980699227758, 1)	(0.7693136034322438, 1)	(0.8372146305380817, 1)	(1.0, 1)	(0.8508297317168141, 1)	(0.744388639866901, 0.9698970744188132)	(0.7964054323986969, 1)	(0.8073635401405774, 1)	(0.7876242791387175, 0.9901534986390604)	(0.609852069971515, 0.9901479300284851)	(0.6008190020789889, 0.9436254423654554)	(0.6929895995131112, 0.9419310354075237)	(0.3671172978918862, 0.8328827021081138)	(0.39978446396554235, 0.8002155360344576)	(0.6438172907722977, 0.9117382647832579)	(1.0, 1)	(0.5730327959639193, 0.9269672040360807)	(0.48136012382660975, 0.791367148900663)	(0.9110196008832706, 1)	(0.7808563911291608, 1)	(0.9264238462626753, 1)
99	0.647059	0.75	0.75	0.75	0.575	0.521739	1	0.388889	0.56	0.694444	0.783784	0.857143	0.857143	0.857143	0.706349	0.4	0.4	1	0.3125	0.555556	0.555556	0.913204	0.937055	0.885895	(0.41988689910096416, 0.8742307479578595)	(0.3175882379179313, 0.7258900229516339)	(0.6511367698996352, 0.9164307976679323)	(0.5441588276478826, 0.9558411723521174)	(1.0, 1)	(0.744388639866901, 0.9698970744188132)	(0.5441588276478826, 0.9558411723521174)	(0.18965417483815655, 0.5881236029396213)	(0.744388639866901, 0.9698970744188132)	(0.5441588276478826, 0.9558411723521174)	(0.3571324870116289, 0.7628675129883712)	(0.744388639866901, 0.9698970744188132)	(0.3400042553576767, 0.8099957446423232)	(0.5061853351911216, 0.8827035536977672)	(0.559598388739437, 0.8531000239589758)	(0.16711729789188623, 0.6328827021081138)	(1.0, 1)	(0.39544214896623747, 0.7156689621448737)	(0.16711729789188623, 0.6328827021081138)	(0.12306792544670472, 0.5019320745532952)	(0.39544214896623747, 0.7156689621448737)	(0.7793701172242576, 1)	(0.8377994620946383, 1)	(0.7834488173133741, 0.9883421634049186)
100	0.764706	0.785714	0.916667	0.846154	0.658333	0.782609	0.842105	0.888889	0.864865	0.644444	0.837838	0.958333	0.821429	0.884615	0.855159	0.4	0.666667	0.4	0.5	0.888889	0.615385	0.955094	0.828644	0.990327	(0.5630623201055759, 0.9663494446003064)	(0.6140366441927293, 0.9511807471116186)	(0.7190669624606748, 0.9566087132150008)	(0.5906577328288997, 0.9807708385996717)	(0.6930802492327741, 0.9911302770830153)	(0.8939448959328896, 1)	(0.7852813877984921, 1)	(0.7604505626384006, 1)	(0.6980197802922438, 0.944837362564899)	(0.6746398369801136, 1)	(0.7251474888804603, 1)	(0.7816701123099662, 0.9875606569208032)	(0.43288042678321703, 0.8837862398834494)	(0.44881301428031595, 0.8400758746085728)	(0.7417556794123534, 0.9685617809051066)	(0.16711729789188623, 0.6328827021081138)	(0.19978446396554236, 0.6002155360344577)	(0.7876242791387174, 0.9901534986390603)	(0.4425751820804551, 0.8907581512528782)	(0.2956558742240667, 0.7043441257759333)	(0.45862223384251216, 0.7721469969267187)	(0.8566458577210337, 1)	(0.6746418575817232, 0.982645642404435)	(0.9587899785211588, 1)
101	0.823529	0.846154	0.916667	0.88	0.758333	0.826087	0.888889	0.888889	0.888889	0.744444	0.810811	0.956522	0.785714	0.862745	0.837302	0.6	0.75	0.6	0.6	0.888889	0.571429	0.940804	0.935854	0.971424	(0.6423089075215274, 1)	(0.671179931484616, 0.9809939815588623)	(0.6846097130540937, 0.937011908567528)	(0.6746398369801136, 1)	(0.7604505626384006, 1)	(0.8908106427011359, 1)	(0.7852813877984921, 1)	(0.7604505626384006, 1)	(0.6534982462898608, 0.9179303251387106)	(0.7255230913886555, 1)	(0.7604505626384006, 1)	(0.7518632663726051, 0.9736269297058261)	(0.5548306876567092, 0.9618359790099574)	(0.5661856507458889, 0.922703238143)	(0.7183725715928706, 0.9562306030103036)	(0.3671172978918862, 0.8328827021081138)	(0.39978446396554235, 0.8002155360344576)	(0.7876242791387174, 0.9901534986390603)	(0.5441588276478826, 0.9558411723521174)	(0.39978446396554235, 0.8002155360344576)	(0.41197002814215156, 0.7308871147149912)	(0.8286206759696794, 1)	(0.835719817642872, 1)	(0.9177374394245847, 1)
102	0.823529	0.846154	0.916667	0.88	0.758333	0.826087	0.888889	0.888889	0.888889	0.744444	0.837838	0.958333	0.821429	0.884615	0.855159	0.6	0.75	0.6	0.6	0.888889	0.615385	0.845566	0.924065	0.97677	(0.6423089075215274, 1)	(0.671179931484616, 0.9809939815588623)	(0.7190669624606748, 0.9566087132150008)	(0.6746398369801136, 1)	(0.7604505626384006, 1)	(0.8939448959328896, 1)	(0.7852813877984921, 1)	(0.7604505626384006, 1)	(0.6980197802922438, 0.944837362564899)	(0.7255230913886555, 1)	(0.7604505626384006, 1)	(0.7816701123099662, 0.9875606569208032)	(0.5548306876567092, 0.9618359790099574)	(0.5661856507458889, 0.922703238143)	(0.7417556794123534, 0.9685617809051066)	(0.3671172978918862, 0.8328827021081138)	(0.39978446396554235, 0.8002155360344576)	(0.7876242791387174, 0.9901534986390603)	(0.5441588276478826, 0.9558411723521174)	(0.39978446396554235, 0.8002155360344576)	(0.45862223384251216, 0.7721469969267187)	(0.673784002903766, 1)	(0.8158053728097762, 1)	(0.9282325481056763, 1)
103	0.823529	0.8	1	0.888889	0.7	0.869565	0.894737	0.944444	0.918919	0.772222	0.837838	0.958333	0.821429	0.884615	0.855159	0.4	1	0.6	0.75	0.888889	0.615385	1	0.967006	0.961171	(0.6423089075215274, 1)	(0.7319267137346951, 1)	(0.7190669624606748, 0.9566087132150008)	(0.609852069971515, 0.9901479300284851)	(0.7693136034322438, 1)	(0.8939448959328896, 1)	(1.0, 1)	(0.8508297317168141, 1)	(0.6980197802922438, 0.944837362564899)	(0.7394945658314146, 1)	(0.8073635401405774, 1)	(0.7816701123099662, 0.9875606569208032)	(0.4821581793513251, 0.9178418206486748)	(0.6008190020789889, 0.9436254423654554)	(0.7417556794123534, 0.9685617809051066)	(0.16711729789188623, 0.6328827021081138)	(0.39978446396554235, 0.8002155360344576)	(0.7876242791387174, 0.9901534986390603)	(1.0, 1)	(0.5730327959639193, 0.9269672040360807)	(0.45862223384251216, 0.7721469969267187)	(1.0, 1)	(0.894005703839966, 1)	(0.8989215876117945, 1)
104	0.882353	0.857143	1	0.923077	0.8	0.869565	0.894737	0.944444	0.918919	0.772222	0.837838	0.958333	0.821429	0.884615	0.855159	0.6	1	0.6	0.75	0.888889	0.615385	0.97907	0.935983	0.973788	(0.7291936609713011, 1)	(0.7319267137346951, 1)	(0.7190669624606748, 0.9566087132150008)	(0.6907980699227758, 1)	(0.7693136034322438, 1)	(0.8939448959328896, 1)	(1.0, 1)	(0.8508297317168141, 1)	(0.6980197802922438, 0.944837362564899)	(0.7964054323986969, 1)	(0.8073635401405774, 1)	(0.7816701123099662, 0.9875606569208032)	(0.609852069971515, 0.9901479300284851)	(0.6008190020789889, 0.9436254423654554)	(0.7417556794123534, 0.9685617809051066)	(0.3671172978918862, 0.8328827021081138)	(0.39978446396554235, 0.8002155360344576)	(0.7876242791387174, 0.9901534986390603)	(1.0, 1)	(0.5730327959639193, 0.9269672040360807)	(0.45862223384251216, 0.7721469969267187)	(0.9110196008832706, 1)	(0.8359424591111976, 1)	(0.9223077010427727, 1)
105	0.941176	0.923077	1	0.96	0.9	0.521739	1	0.388889	0.56	0.694444	0.837838	0.958333	0.821429	0.884615	0.855159	0.8	1	1	0.3125	0.888889	0.615385	0.986645	0.986216	0.984666	(0.8293247470420676, 1)	(0.3175882379179313, 0.7258900229516339)	(0.7190669624606748, 0.9566087132150008)	(0.7964054323986971, 1)	(1.0, 1)	(0.8939448959328896, 1)	(1.0, 1)	(0.18965417483815655, 0.5881236029396213)	(0.6980197802922438, 0.944837362564899)	(0.8668469191567546, 1)	(0.3571324870116289, 0.7628675129883712)	(0.7816701123099662, 0.9875606569208032)	(0.7573890524786362, 1)	(0.5061853351911216, 0.8827035536977672)	(0.7417556794123534, 0.9685617809051066)	(0.609852069971515, 0.9901479300284851)	(1.0, 1)	(0.7876242791387174, 0.9901534986390603)	(1.0, 1)	(0.12306792544670472, 0.5019320745532952)	(0.45862223384251216, 0.7721469969267187)	(0.9320784071187259, 1)	(0.9385644344351236, 1)	(0.9450724001017567, 1)
106	0.823529	0.846154	0.916667	0.88	0.758333	0.73913	0.833333	0.833333	0.833333	0.616667	0.837838	0.958333	0.821429	0.884615	0.855159	0.6	0.75	0.4	0.4	0.888889	0.615385	0.96097	0.828064	0.966176	(0.6423089075215274, 1)	(0.5596717819652766, 0.9185890875999407)	(0.7190669624606748, 0.9566087132150008)	(0.6746398369801136, 1)	(0.6810242146540821, 0.9856424520125846)	(0.8939448959328896, 1)	(0.7852813877984921, 1)	(0.6810242146540821, 0.9856424520125846)	(0.6980197802922438, 0.944837362564899)	(0.7255230913886555, 1)	(0.6810242146540821, 0.9856424520125846)	(0.7816701123099662, 0.9875606569208032)	(0.5548306876567092, 0.9618359790099574)	(0.41796309067692483, 0.8153702426564086)	(0.7417556794123534, 0.9685617809051066)	(0.3671172978918862, 0.8328827021081138)	(0.19978446396554236, 0.6002155360344577)	(0.7876242791387174, 0.9901534986390603)	(0.5441588276478826, 0.9558411723521174)	(0.19978446396554236, 0.6002155360344577)	(0.45862223384251216, 0.7721469969267187)	(0.8689068435317386, 1)	(0.6738558831751227, 0.9822722641810948)	(0.907926356819945, 1)
107	0.647059	0.75	0.75	0.75	0.575	0.869565	0.894737	0.944444	0.918919	0.772222	0.864865	0.925926	0.892857	0.909091	0.835317	0.4	0.4	0.6	0.75	0.777778	0.7	0.862272	0.897319	0.942826	(0.41988689910096416, 0.8742307479578595)	(0.7319267137346951, 1)	(0.7547075156731167, 0.9750222140566132)	(0.5441588276478826, 0.9558411723521174)	(0.7693136034322438, 1)	(0.8415387511341164, 1)	(0.5441588276478826, 0.9558411723521174)	(0.8508297317168141, 1)	(0.7931955533031305, 0.9925187324111553)	(0.5441588276478826, 0.9558411723521174)	(0.8073635401405774, 1)	(0.8164585927251208, 1)	(0.3400042553576767, 0.8099957446423232)	(0.6008190020789889, 0.9436254423654554)	(0.7158073170617194, 0.9548276035732011)	(0.16711729789188623, 0.6328827021081138)	(0.39978446396554235, 0.8002155360344576)	(0.6438172907722977, 0.9117382647832579)	(0.16711729789188623, 0.6328827021081138)	(0.5730327959639193, 0.9269672040360807)	(0.5523393225138267, 0.8476606774861732)	(0.6984526720418884, 1)	(0.773265118060491, 1)	(0.8680142305726027, 1)
108	0.882353	0.857143	1	0.923077	0.8	0.826087	0.85	0.944444	0.894737	0.672222	0.810811	0.92	0.821429	0.867925	0.799603	0.6	1	0.4	0.666667	0.777778	0.583333	0.950106	0.939646	0.892878	(0.7291936609713011, 1)	(0.671179931484616, 0.9809939815588623)	(0.6846097130540937, 0.937011908567528)	(0.6907980699227758, 1)	(0.7040691050978014, 0.9959308949021985)	(0.8325833586255501, 1)	(1.0, 1)	(0.8508297317168141, 1)	(0.6980197802922438, 0.944837362564899)	(0.7964054323986969, 1)	(0.7693136034322438, 1)	(0.7588289181484367, 0.9770201384553368)	(0.609852069971515, 0.9901479300284851)	(0.4803825873237432, 0.8640618571207013)	(0.6706185681752679, 0.9285877810310814)	(0.3671172978918862, 0.8328827021081138)	(0.19978446396554236, 0.6002155360344577)	(0.6438172907722977, 0.9117382647832579)	(1.0, 1)	(0.4740091772909344, 0.8593241560423989)	(0.4244757375573185, 0.7421909291093483)	(0.8466063975610633, 1)	(0.8423198319053341, 1)	(0.7932245236122037, 0.9925308750064672)
109	0.764706	0.75	1	0.857143	0.6	0.826087	0.888889	0.888889	0.888889	0.744444	0.783784	0.954545	0.75	0.84	0.819444	0.2	1	0.6	0.6	0.888889	0.533333	0.861186	0.930238	0.972598	(0.5630623201055759, 0.9663494446003064)	(0.671179931484616, 0.9809939815588623)	(0.6511367698996352, 0.9164307976679323)	(0.5441588276478826, 0.9558411723521174)	(0.7604505626384006, 1)	(0.8874269647790123, 1)	(1.0, 1)	(0.7604505626384006, 1)	(0.6104737746243827, 0.8895262253756173)	(0.6907980699227758, 1)	(0.7604505626384006, 1)	(0.7218714580110613, 0.9581285419889386)	(0.3671172978918862, 0.8328827021081138)	(0.5661856507458889, 0.922703238143)	(0.6955019036439316, 0.943386985244957)	(0.009852069971514943, 0.3901479300284851)	(0.39978446396554235, 0.8002155360344576)	(0.7876242791387174, 0.9901534986390603)	(1.0, 1)	(0.39978446396554235, 0.8002155360344576)	(0.3725807489267572, 0.6940859177399095)	(0.6968265219029759, 1)	(0.8261257023017546, 1)	(0.9199952559513014, 1)
110	0.647059	0.75	0.75	0.75	0.575	0.869565	0.857143	1	0.923077	0.7	0.837838	0.958333	0.821429	0.884615	0.855159	0.4	0.4	0.4	1	0.888889	0.615385	0.864433	0.942534	0.970702	(0.41988689910096416, 0.8742307479578595)	(0.7319267137346951, 1)	(0.7190669624606748, 0.9566087132150008)	(0.5441588276478826, 0.9558411723521174)	(0.7141317599753874, 1)	(0.8939448959328896, 1)	(0.5441588276478826, 0.9558411723521174)	(1.0, 1)	(0.6980197802922438, 0.944837362564899)	(0.5441588276478826, 0.9558411723521174)	(0.8141740282854887, 1)	(0.7816701123099662, 0.9875606569208032)	(0.3400042553576767, 0.8099957446423232)	(0.5127155151624417, 0.8872844848375582)	(0.7417556794123534, 0.9685617809051066)	(0.16711729789188623, 0.6328827021081138)	(0.19978446396554236, 0.6002155360344577)	(0.7876242791387174, 0.9901534986390603)	(0.16711729789188623, 0.6328827021081138)	(1.0, 1)	(0.45862223384251216, 0.7721469969267187)	(0.7017008884345993, 1)	(0.8474191155496097, 1)	(0.9163628481063109, 1)
111	0.588235	0.666667	0.833333	0.740741	0.416667	0.826087	0.9375	0.833333	0.882353	0.816667	0.837838	0.958333	0.821429	0.884615	0.855159	0	0	0.8	0.571429	0.888889	0.615385	0.760552	0.980043	0.966432	(0.3542806291426003, 0.8221899590926939)	(0.671179931484616, 0.9809939815588623)	(0.7190669624606748, 0.9566087132150008)	(0.4425751820804551, 0.8907581512528782)	(0.838572325496812, 1)	(0.8939448959328896, 1)	(0.6561734594480975, 1)	(0.6810242146540821, 0.9856424520125846)	(0.6980197802922438, 0.944837362564899)	(0.5324203102518963, 0.9490611712295853)	(0.7506777797868806, 1)	(0.7816701123099662, 0.9875606569208032)	(0.18230618236671656, 0.6510271509666168)	(0.6585290148938756, 0.9748043184394579)	(0.7417556794123534, 0.9685617809051066)	(0, 0.0)	(0.6365246993792535, 0.9634753006207466)	(0.7876242791387174, 0.9901534986390603)	(0, 0.0)	(0.36918033824447916, 0.7736768046126636)	(0.45862223384251216, 0.7721469969267187)	(0.5576895583232521, 0.9634144602072371)	(0.9228862091395698, 1)	(0.9083958091809922, 1)
112	0.647059	0.6875	0.916667	0.785714	0.458333	0.782609	0.782609	1	0.878049	0.5	0.810811	0.888889	0.857143	0.872727	0.761905	0	0	0		0.666667	0.6	0.69294	0.835961	0.868044	(0.41988689910096416, 0.8742307479578595)	(0.6140366441927293, 0.9511807471116186)	(0.6846097130540937, 0.937011908567528)	(0.4671601889059964, 0.9078398110940036)	(0.6140366441927293, 0.9511807471116186)	(0.7876242791387174, 0.9901534986390603)	(0.7852813877984921, 1)	(1.0, 1)	(0.744388639866901, 0.9698970744188132)	(0.5906577328288997, 0.9807708385996717)	(0.7443139445743161, 1)	(0.7653376891009649, 0.9801168563535805)	(0.22147515343316412, 0.6951915132335025)	(0.2956558742240667, 0.7043441257759333)	(0.624664699113918, 0.8991448246956062)	(0, 0.0)	(0, 0.0)	(0.5147697520414094, 0.8185635812919239)	(0, 0.0)	(0, 1)	(0.44214409581366143, 0.7578559041863385)	(0.47366429294644513, 0.9122161528604711)	(0.6846197520188969, 0.9873029635615561)	(0.7589901899741233, 0.9770977382651637)
113	0.823529	0.909091	0.833333	0.869565	0.816667	0.521739	1	0.388889	0.56	0.694444	0.837838	0.923077	0.857143	0.888889	0.81746	0.8	0.666667	1	0.3125	0.777778	0.636364	0.950057	0.918007	0.954927	(0.6423089075215274, 1)	(0.3175882379179313, 0.7258900229516339)	(0.7190669624606748, 0.9566087132150008)	(0.7724316928962867, 1)	(1.0, 1)	(0.8372146305380817, 1)	(0.6561734594480975, 1)	(0.18965417483815655, 0.5881236029396213)	(0.744388639866901, 0.9698970744188132)	(0.7094696160182313, 1)	(0.3571324870116289, 0.7628675129883712)	(0.7876242791387175, 0.9901534986390604)	(0.6327272762512226, 1)	(0.5061853351911216, 0.8827035536977672)	(0.6929895995131112, 0.9419310354075237)	(0.609852069971515, 0.9901479300284851)	(1.0, 1)	(0.6438172907722977, 0.9117382647832579)	(0.4425751820804551, 0.8907581512528782)	(0.12306792544670472, 0.5019320745532952)	(0.48136012382660975, 0.791367148900663)	(0.846509099668362, 1)	(0.8058815183547512, 1)	(0.8880776015928187, 1)
114	0.764706	0.785714	0.916667	0.846154	0.658333	0.869565	0.894737	0.944444	0.918919	0.772222	0.756757	0.827586	0.857143	0.842105	0.650794	0.4	0.666667	0.6	0.75	0.444444	0.5	0.849282	0.946589	0.892385	(0.5630623201055759, 0.9663494446003064)	(0.7319267137346951, 1)	(0.6185103807102196, 0.895003132803294)	(0.5906577328288997, 0.9807708385996717)	(0.7693136034322438, 1)	(0.7058701612378115, 0.9493022525552919)	(0.7852813877984921, 1)	(0.8508297317168141, 1)	(0.744388639866901, 0.9698970744188132)	(0.6746398369801136, 1)	(0.8073635401405774, 1)	(0.7246094944205327, 0.9596010318952567)	(0.43288042678321703, 0.8837862398834494)	(0.6008190020789889, 0.9436254423654554)	(0.4971842027470027, 0.8044030988402987)	(0.16711729789188623, 0.6328827021081138)	(0.39978446396554235, 0.8002155360344576)	(0.2843310378551263, 0.6045578510337626)	(0.4425751820804551, 0.8907581512528782)	(0.5730327959639193, 0.9269672040360807)	(0.3388889924407499, 0.6611110075592501)	(0.6792067508808497, 1)	(0.8546943409770591, 1)	(0.792531054425398, 0.9922397670106639)
115	0.705882	0.769231	0.833333	0.8	0.616667	0.913043	0.9	1	0.947368	0.8	0.837838	0.958333	0.821429	0.884615	0.855159	0.4	0.5	0.6	1	0.888889	0.615385	0.815645	0.940002	0.984578	(0.48928242167172487, 0.9224822842106282)	(0.7978868441394203, 1)	(0.7190669624606748, 0.9566087132150008)	(0.5689455566547785, 0.96951598180676)	(0.7773935245344401, 1)	(0.8939448959328896, 1)	(0.6561734594480975, 1)	(1.0, 1)	(0.6980197802922438, 0.944837362564899)	(0.609852069971515, 0.9901479300284851)	(0.8561096102957059, 1)	(0.7816701123099662, 0.9875606569208032)	(0.38554261599823103, 0.8477907173351024)	(0.6365246993792535, 0.9634753006207466)	(0.7417556794123534, 0.9685617809051066)	(0.16711729789188623, 0.6328827021081138)	(0.39978446396554235, 0.8002155360344576)	(0.7876242791387174, 0.9901534986390603)	(0.2623150874643937, 0.7376849125356063)	(1.0, 1)	(0.45862223384251216, 0.7721469969267187)	(0.6313091407201724, 0.9999807567461959)	(0.8429451346499727, 1)	(0.9448730523728792, 1)
116	0.764706	0.785714	0.916667	0.846154	0.658333	0.826087	0.85	0.944444	0.894737	0.672222	0.837838	0.923077	0.857143	0.888889	0.81746	0.4	0.666667	0.4	0.666667	0.777778	0.636364	0.936436	0.927857	0.905389	(0.5630623201055759, 0.9663494446003064)	(0.671179931484616, 0.9809939815588623)	(0.7190669624606748, 0.9566087132150008)	(0.5906577328288997, 0.9807708385996717)	(0.7040691050978014, 0.9959308949021985)	(0.8372146305380817, 1)	(0.7852813877984921, 1)	(0.8508297317168141, 1)	(0.744388639866901, 0.9698970744188132)	(0.6746398369801136, 1)	(0.7693136034322438, 1)	(0.7876242791387175, 0.9901534986390604)	(0.43288042678321703, 0.8837862398834494)	(0.4803825873237432, 0.8640618571207013)	(0.6929895995131112, 0.9419310354075237)	(0.16711729789188623, 0.6328827021081138)	(0.19978446396554236, 0.6002155360344577)	(0.6438172907722977, 0.9117382647832579)	(0.4425751820804551, 0.8907581512528782)	(0.4740091772909344, 0.8593241560423989)	(0.48136012382660975, 0.791367148900663)	(0.8204574297660773, 1)	(0.8221185969841923, 1)	(0.8110813762012695, 0.9996956719712896)
117	0.764706	0.785714	0.916667	0.846154	0.658333	0.869565	0.894737	0.944444	0.918919	0.772222	0.837838	0.958333	0.821429	0.884615	0.855159	0.4	0.666667	0.6	0.75	0.888889	0.615385	0.936637	0.919519	0.977403	(0.5630623201055759, 0.9663494446003064)	(0.7319267137346951, 1)	(0.7190669624606748, 0.9566087132150008)	(0.5906577328288997, 0.9807708385996717)	(0.7693136034322438, 1)	(0.8939448959328896, 1)	(0.7852813877984921, 1)	(0.8508297317168141, 1)	(0.6980197802922438, 0.944837362564899)	(0.6746398369801136, 1)	(0.8073635401405774, 1)	(0.7816701123099662, 0.9875606569208032)	(0.43288042678321703, 0.8837862398834494)	(0.6008190020789889, 0.9436254423654554)	(0.7417556794123534, 0.9685617809051066)	(0.16711729789188623, 0.6328827021081138)	(0.39978446396554235, 0.8002155360344576)	(0.7876242791387174, 0.9901534986390603)	(0.4425751820804551, 0.8907581512528782)	(0.5730327959639193, 0.9269672040360807)	(0.45862223384251216, 0.7721469969267187)	(0.8208302950812147, 1)	(0.8083412847879664, 1)	(0.9295167658860397, 1)
118	0.764706	0.833333	0.833333	0.833333	0.716667	0.913043	0.9	1	0.947368	0.8	0.837838	0.958333	0.821429	0.884615	0.855159	0.6	0.6	0.6	1	0.888889	0.615385	0.929568	0.94897	0.979531	(0.5630623201055759, 0.9663494446003064)	(0.7978868441394203, 1)	(0.7190669624606748, 0.9566087132150008)	(0.6561734594480975, 1)	(0.7773935245344401, 1)	(0.8939448959328896, 1)	(0.6561734594480975, 1)	(1.0, 1)	(0.6980197802922438, 0.944837362564899)	(0.6561734594480975, 1)	(0.8561096102957059, 1)	(0.7816701123099662, 0.9875606569208032)	(0.5024570082061348, 0.9308763251271988)	(0.6365246993792535, 0.9634753006207466)	(0.7417556794123534, 0.9685617809051066)	(0.3671172978918862, 0.8328827021081138)	(0.39978446396554235, 0.8002155360344576)	(0.7876242791387174, 0.9901534986390603)	(0.3671172978918862, 0.8328827021081138)	(1.0, 1)	(0.45862223384251216, 0.7721469969267187)	(0.8079327586504694, 1)	(0.8590339713052265, 1)	(0.9339057371184696, 1)
119	0.823529	0.846154	0.916667	0.88	0.758333	0.869565	0.894737	0.944444	0.918919	0.772222	0.837838	0.958333	0.821429	0.884615	0.855159	0.6	0.75	0.6	0.75	0.888889	0.615385	0.968546	0.953599	0.970589	(0.6423089075215274, 1)	(0.7319267137346951, 1)	(0.7190669624606748, 0.9566087132150008)	(0.6746398369801136, 1)	(0.7693136034322438, 1)	(0.8939448959328896, 1)	(0.7852813877984921, 1)	(0.8508297317168141, 1)	(0.6980197802922438, 0.944837362564899)	(0.7255230913886555, 1)	(0.8073635401405774, 1)	(0.7816701123099662, 0.9875606569208032)	(0.5548306876567092, 0.9618359790099574)	(0.6008190020789889, 0.9436254423654554)	(0.7417556794123534, 0.9685617809051066)	(0.3671172978918862, 0.8328827021081138)	(0.39978446396554235, 0.8002155360344576)	(0.7876242791387174, 0.9901534986390603)	(0.5441588276478826, 0.9558411723521174)	(0.5730327959639193, 0.9269672040360807)	(0.45862223384251216, 0.7721469969267187)	(0.8855737940293589, 1)	(0.8676312727170377, 1)	(0.9161484733813988, 1)
120	0.882353	0.857143	1	0.923077	0.8	0.782609	0.842105	0.888889	0.864865	0.644444	0.837838	0.958333	0.821429	0.884615	0.855159	0.6	1	0.4	0.5	0.888889	0.615385	0.9086	0.824401	0.981091	(0.7291936609713011, 1)	(0.6140366441927293, 0.9511807471116186)	(0.7190669624606748, 0.9566087132150008)	(0.6907980699227758, 1)	(0.6930802492327741, 0.9911302770830153)	(0.8939448959328896, 1)	(1.0, 1)	(0.7604505626384006, 1)	(0.6980197802922438, 0.944837362564899)	(0.7964054323986969, 1)	(0.7251474888804603, 1)	(0.7816701123099662, 0.9875606569208032)	(0.609852069971515, 0.9901479300284851)	(0.44881301428031595, 0.8400758746085728)	(0.7417556794123534, 0.9685617809051066)	(0.3671172978918862, 0.8328827021081138)	(0.19978446396554236, 0.6002155360344577)	(0.7876242791387174, 0.9901534986390603)	(1.0, 1)	(0.2956558742240667, 0.7043441257759333)	(0.45862223384251216, 0.7721469969267187)	(0.7716092443371694, 1)	(0.668903946585572, 0.9798981934446382)	(0.9372024893044332, 1)
121	0.882353	0.916667	0.916667	0.916667	0.858333	0.869565	0.857143	1	0.923077	0.7	0.837838	0.958333	0.821429	0.884615	0.855159	0.8	0.8	0.4	1	0.888889	0.615385	0.965242	0.924412	0.967969	(0.7291936609713011, 1)	(0.7319267137346951, 1)	(0.7190669624606748, 0.9566087132150008)	(0.7852813877984921, 1)	(0.7141317599753874, 1)	(0.8939448959328896, 1)	(0.7852813877984921, 1)	(1.0, 1)	(0.6980197802922438, 0.944837362564899)	(0.7852813877984921, 1)	(0.8141740282854887, 1)	(0.7816701123099662, 0.9875606569208032)	(0.692568104436827, 1)	(0.5127155151624417, 0.8872844848375582)	(0.7417556794123534, 0.9685617809051066)	(0.609852069971515, 0.9901479300284851)	(0.19978446396554236, 0.6002155360344577)	(0.7876242791387174, 0.9901534986390603)	(0.609852069971515, 0.9901479300284851)	(1.0, 1)	(0.45862223384251216, 0.7721469969267187)	(0.8781696274287926, 1)	(0.8163802926084903, 1)	(0.9112310881074007, 1)
122	0.941176	0.923077	1	0.96	0.9	0.869565	0.894737	0.944444	0.918919	0.772222	0.837838	0.958333	0.821429	0.884615	0.855159	0.8	1	0.6	0.75	0.888889	0.615385	0.97907	0.953599	0.96913	(0.8293247470420676, 1)	(0.7319267137346951, 1)	(0.7190669624606748, 0.9566087132150008)	(0.7964054323986971, 1)	(0.7693136034322438, 1)	(0.8939448959328896, 1)	(1.0, 1)	(0.8508297317168141, 1)	(0.6980197802922438, 0.944837362564899)	(0.8668469191567546, 1)	(0.8073635401405774, 1)	(0.7816701123099662, 0.9875606569208032)	(0.7573890524786362, 1)	(0.6008190020789889, 0.9436254423654554)	(0.7417556794123534, 0.9685617809051066)	(0.609852069971515, 0.9901479300284851)	(0.39978446396554235, 0.8002155360344576)	(0.7876242791387174, 0.9901534986390603)	(1.0, 1)	(0.5730327959639193, 0.9269672040360807)	(0.45862223384251216, 0.7721469969267187)	(0.9110196008832706, 1)	(0.8676312727170377, 1)	(0.9133966960926112, 1)
123	0.882353	0.916667	0.916667	0.916667	0.858333	0.826087	0.818182	1	0.9	0.6	0.837838	0.958333	0.821429	0.884615	0.855159	0.8	0.8	0.2	1	0.888889	0.615385	0.87751	0.842111	0.98288	(0.7291936609713011, 1)	(0.671179931484616, 0.9809939815588623)	(0.7190669624606748, 0.9566087132150008)	(0.7852813877984921, 1)	(0.6605529632380374, 0.9758106731255991)	(0.8939448959328896, 1)	(0.7852813877984921, 1)	(1.0, 1)	(0.6980197802922438, 0.944837362564899)	(0.7852813877984921, 1)	(0.7773935245344401, 1)	(0.7816701123099662, 0.9875606569208032)	(0.692568104436827, 1)	(0.39978446396554235, 0.8002155360344576)	(0.7417556794123534, 0.9685617809051066)	(0.609852069971515, 0.9901479300284851)	(0.0365246993792534, 0.3634753006207466)	(0.7876242791387174, 0.9901534986390603)	(0.609852069971515, 0.9901479300284851)	(1.0, 1)	(0.45862223384251216, 0.7721469969267187)	(0.7216599266193976, 1)	(0.6930886100659821, 0.9911340033103984)	(0.9410826653027382, 1)
124	0.941176	0.923077	1	0.96	0.9	0.913043	0.9	1	0.947368	0.8	0.837838	0.958333	0.821429	0.884615	0.855159	0.8	1	0.6	1	0.888889	0.615385	0.99359	0.952633	0.961445	(0.8293247470420676, 1)	(0.7978868441394203, 1)	(0.7190669624606748, 0.9566087132150008)	(0.7964054323986971, 1)	(0.7773935245344401, 1)	(0.8939448959328896, 1)	(1.0, 1)	(1.0, 1)	(0.6980197802922438, 0.944837362564899)	(0.8668469191567546, 1)	(0.8561096102957059, 1)	(0.7816701123099662, 0.9875606569208032)	(0.7573890524786362, 1)	(0.6365246993792535, 0.9634753006207466)	(0.7417556794123534, 0.9685617809051066)	(0.609852069971515, 0.9901479300284851)	(0.39978446396554235, 0.8002155360344576)	(0.7876242791387174, 0.9901534986390603)	(1.0, 1)	(1.0, 1)	(0.45862223384251216, 0.7721469969267187)	(0.955651880807372, 1)	(0.8658178458361033, 1)	(0.8994068635618564, 1)
125	0.882353	0.916667	0.916667	0.916667	0.858333	0.826087	0.818182	1	0.9	0.6	0.837838	0.958333	0.821429	0.884615	0.855159	0.8	0.8	0.2	1	0.888889	0.615385	0.924732	0.859478	0.984987	(0.7291936609713011, 1)	(0.671179931484616, 0.9809939815588623)	(0.7190669624606748, 0.9566087132150008)	(0.7852813877984921, 1)	(0.6605529632380374, 0.9758106731255991)	(0.8939448959328896, 1)	(0.7852813877984921, 1)	(1.0, 1)	(0.6980197802922438, 0.944837362564899)	(0.7852813877984921, 1)	(0.7773935245344401, 1)	(0.7816701123099662, 0.9875606569208032)	(0.692568104436827, 1)	(0.39978446396554235, 0.8002155360344576)	(0.7417556794123534, 0.9685617809051066)	(0.609852069971515, 0.9901479300284851)	(0.0365246993792534, 0.3634753006207466)	(0.7876242791387174, 0.9901534986390603)	(0.609852069971515, 0.9901479300284851)	(1.0, 1)	(0.45862223384251216, 0.7721469969267187)	(0.7993191518180879, 1)	(0.7174473374336823, 1)	(0.9458044995424738, 1)
126	0.823529	0.8	1	0.888889	0.7	0.782609	0.882353	0.833333	0.857143	0.716667	0.810811	0.956522	0.785714	0.862745	0.837302	0.4	1	0.6	0.5	0.888889	0.571429	0.931094	0.928273	0.982791	(0.6423089075215274, 1)	(0.6140366441927293, 0.9511807471116186)	(0.6846097130540937, 0.937011908567528)	(0.609852069971515, 0.9901479300284851)	(0.7506777797868806, 1)	(0.8908106427011359, 1)	(1.0, 1)	(0.6810242146540821, 0.9856424520125846)	(0.6534982462898608, 0.9179303251387106)	(0.7394945658314146, 1)	(0.7141317599753874, 1)	(0.7518632663726051, 0.9736269297058261)	(0.4821581793513251, 0.9178418206486748)	(0.5325048495621784, 0.9008284837711552)	(0.7183725715928706, 0.9562306030103036)	(0.16711729789188623, 0.6328827021081138)	(0.39978446396554235, 0.8002155360344576)	(0.7876242791387174, 0.9901534986390603)	(1.0, 1)	(0.2956558742240667, 0.7043441257759333)	(0.41197002814215156, 0.7308871147149912)	(0.810685399865951, 1)	(0.822817718449575, 1)	(0.940887013214045, 1)
127	0.882353	0.857143	1	0.923077	0.8	0.913043	0.9	1	0.947368	0.8	0.837838	0.958333	0.821429	0.884615	0.855159	0.6	1	0.6	1	0.888889	0.615385	0.953053	0.954675	0.981496	(0.7291936609713011, 1)	(0.7978868441394203, 1)	(0.7190669624606748, 0.9566087132150008)	(0.6907980699227758, 1)	(0.7773935245344401, 1)	(0.8939448959328896, 1)	(1.0, 1)	(1.0, 1)	(0.6980197802922438, 0.944837362564899)	(0.7964054323986969, 1)	(0.8561096102957059, 1)	(0.7816701123099662, 0.9875606569208032)	(0.609852069971515, 0.9901479300284851)	(0.6365246993792535, 0.9634753006207466)	(0.7417556794123534, 0.9685617809051066)	(0.3671172978918862, 0.8328827021081138)	(0.39978446396554235, 0.8002155360344576)	(0.7876242791387174, 0.9901534986390603)	(1.0, 1)	(1.0, 1)	(0.45862223384251216, 0.7721469969267187)	(0.8524992222735013, 1)	(0.8696615870185864, 1)	(0.938070782323529, 1)
128	0.882353	0.916667	0.916667	0.916667	0.858333	0.565217	1	0.444444	0.615385	0.722222	0.810811	0.888889	0.857143	0.872727	0.761905	0.8	0.8	1	0.333333	0.666667	0.6	0.91501	0.968043	0.836456	(0.7291936609713011, 1)	(0.3626189995886204, 0.7678157830200751)	(0.6846097130540937, 0.937011908567528)	(0.7852813877984921, 1)	(1.0, 1)	(0.7876242791387174, 0.9901534986390603)	(0.7852813877984921, 1)	(0.24136561953877608, 0.6475232693501127)	(0.744388639866901, 0.9698970744188132)	(0.7852813877984921, 1)	(0.4165560418683472, 0.8142131889008835)	(0.7653376891009649, 0.9801168563535805)	(0.692568104436827, 1)	(0.539169443182632, 0.9052750012618124)	(0.624664699113918, 0.8991448246956062)	(0.609852069971515, 0.9901479300284851)	(1.0, 1)	(0.5147697520414094, 0.8185635812919239)	(0.609852069971515, 0.9901479300284851)	(0.14067584395760105, 0.5259908227090656)	(0.44214409581366143, 0.7578559041863385)	(0.782445509243734, 1)	(0.8961600659055339, 1)	(0.7172784409660005, 0.9556333813908824)
129	0.882353	0.857143	1	0.923077	0.8	0.782609	0.782609	1	0.878049	0.5	0.810811	0.956522	0.785714	0.862745	0.837302	0.6	1	0		0.888889	0.571429	0.973575	0.797627	0.978655	(0.7291936609713011, 1)	(0.6140366441927293, 0.9511807471116186)	(0.6846097130540937, 0.937011908567528)	(0.6907980699227758, 1)	(0.6140366441927293, 0.9511807471116186)	(0.8908106427011359, 1)	(1.0, 1)	(1.0, 1)	(0.6534982462898608, 0.9179303251387106)	(0.7964054323986969, 1)	(0.7443139445743161, 1)	(0.7518632663726051, 0.9736269297058261)	(0.609852069971515, 0.9901479300284851)	(0.2956558742240667, 0.7043441257759333)	(0.7183725715928706, 0.9562306030103036)	(0.3671172978918862, 0.8328827021081138)	(0, 0.0)	(0.7876242791387174, 0.9901534986390603)	(1.0, 1)	(0, 1)	(0.41197002814215156, 0.7308871147149912)	(0.8973279015524472, 1)	(0.6334285519336489, 0.961825049593789)	(0.9320837918316137, 1)
130	0.823529	0.846154	0.916667	0.88	0.758333	0.869565	0.894737	0.944444	0.918919	0.772222	0.837838	0.958333	0.821429	0.884615	0.855159	0.6	0.75	0.6	0.75	0.888889	0.615385	0.968813	0.952294	0.981104	(0.6423089075215274, 1)	(0.7319267137346951, 1)	(0.7190669624606748, 0.9566087132150008)	(0.6746398369801136, 1)	(0.7693136034322438, 1)	(0.8939448959328896, 1)	(0.7852813877984921, 1)	(0.8508297317168141, 1)	(0.6980197802922438, 0.944837362564899)	(0.7255230913886555, 1)	(0.8073635401405774, 1)	(0.7816701123099662, 0.9875606569208032)	(0.5548306876567092, 0.9618359790099574)	(0.6008190020789889, 0.9436254423654554)	(0.7417556794123534, 0.9685617809051066)	(0.3671172978918862, 0.8328827021081138)	(0.39978446396554235, 0.8002155360344576)	(0.7876242791387174, 0.9901534986390603)	(0.5441588276478826, 0.9558411723521174)	(0.5730327959639193, 0.9269672040360807)	(0.45862223384251216, 0.7721469969267187)	(0.886183178488427, 1)	(0.8651851249779546, 1)	(0.9372316279960571, 1)
131	0.941176	0.923077	1	0.96	0.9	0.869565	0.894737	0.944444	0.918919	0.772222	0.837838	0.958333	0.821429	0.884615	0.855159	0.8	1	0.6	0.75	0.888889	0.615385	0.9086	0.914929	0.971871	(0.8293247470420676, 1)	(0.7319267137346951, 1)	(0.7190669624606748, 0.9566087132150008)	(0.7964054323986971, 1)	(0.7693136034322438, 1)	(0.8939448959328896, 1)	(1.0, 1)	(0.8508297317168141, 1)	(0.6980197802922438, 0.944837362564899)	(0.8668469191567546, 1)	(0.8073635401405774, 1)	(0.7816701123099662, 0.9875606569208032)	(0.7573890524786362, 1)	(0.6008190020789889, 0.9436254423654554)	(0.7417556794123534, 0.9685617809051066)	(0.609852069971515, 0.9901479300284851)	(0.39978446396554235, 0.8002155360344576)	(0.7876242791387174, 0.9901534986390603)	(1.0, 1)	(0.5730327959639193, 0.9269672040360807)	(0.45862223384251216, 0.7721469969267187)	(0.7716092443371694, 1)	(0.8009100146505277, 1)	(0.9185934694855197, 1)
132	0.882353	0.857143	1	0.923077	0.8	0.913043	0.9	1	0.947368	0.8	0.810811	0.92	0.821429	0.867925	0.799603	0.6	1	0.6	1	0.777778	0.583333	0.950106	0.935589	0.926562	(0.7291936609713011, 1)	(0.7978868441394203, 1)	(0.6846097130540937, 0.937011908567528)	(0.6907980699227758, 1)	(0.7773935245344401, 1)	(0.8325833586255501, 1)	(1.0, 1)	(1.0, 1)	(0.6980197802922438, 0.944837362564899)	(0.7964054323986969, 1)	(0.8561096102957059, 1)	(0.7588289181484367, 0.9770201384553368)	(0.609852069971515, 0.9901479300284851)	(0.6365246993792535, 0.9634753006207466)	(0.6706185681752679, 0.9285877810310814)	(0.3671172978918862, 0.8328827021081138)	(0.39978446396554235, 0.8002155360344576)	(0.6438172907722977, 0.9117382647832579)	(1.0, 1)	(1.0, 1)	(0.4244757375573185, 0.7421909291093483)	(0.8466063975610633, 1)	(0.8352631778839521, 1)	(0.8425090864310474, 1)
133	0.882353	0.857143	1	0.923077	0.8	0.913043	0.9	1	0.947368	0.8	0.810811	0.92	0.821429	0.867925	0.799603	0.6	1	0.6	1	0.777778	0.583333	0.882272	0.914581	0.895132	(0.7291936609713011, 1)	(0.7978868441394203, 1)	(0.6846097130540937, 0.937011908567528)	(0.6907980699227758, 1)	(0.7773935245344401, 1)	(0.8325833586255501, 1)	(1.0, 1)	(1.0, 1)	(0.6980197802922438, 0.944837362564899)	(0.7964054323986969, 1)	(0.8561096102957059, 1)	(0.7588289181484367, 0.9770201384553368)	(0.609852069971515, 0.9901479300284851)	(0.6365246993792535, 0.9634753006207466)	(0.6706185681752679, 0.9285877810310814)	(0.3671172978918862, 0.8328827021081138)	(0.39978446396554235, 0.8002155360344576)	(0.6438172907722977, 0.9117382647832579)	(1.0, 1)	(1.0, 1)	(0.4244757375573185, 0.7421909291093483)	(0.7290672666240527, 1)	(0.8003508477175035, 1)	(0.7964092620519088, 0.9938557181771841)
134	0.823529	0.846154	0.916667	0.88	0.758333	0.869565	0.894737	0.944444	0.918919	0.772222	0.837838	0.923077	0.857143	0.888889	0.81746	0.6	0.75	0.6	0.75	0.777778	0.636364	0.91671	0.925246	0.885804	(0.6423089075215274, 1)	(0.7319267137346951, 1)	(0.7190669624606748, 0.9566087132150008)	(0.6746398369801136, 1)	(0.7693136034322438, 1)	(0.8372146305380817, 1)	(0.7852813877984921, 1)	(0.8508297317168141, 1)	(0.744388639866901, 0.9698970744188132)	(0.7255230913886555, 1)	(0.8073635401405774, 1)	(0.7876242791387175, 0.9901534986390604)	(0.5548306876567092, 0.9618359790099574)	(0.6008190020789889, 0.9436254423654554)	(0.6929895995131112, 0.9419310354075237)	(0.3671172978918862, 0.8328827021081138)	(0.39978446396554235, 0.8002155360344576)	(0.6438172907722977, 0.9117382647832579)	(0.5441588276478826, 0.9558411723521174)	(0.5730327959639193, 0.9269672040360807)	(0.48136012382660975, 0.791367148900663)	(0.785355627389749, 1)	(0.8177640600717412, 1)	(0.7833220136948278, 0.9882866444215173)
135	0.823529	0.8	1	0.888889	0.7	0.782609	0.842105	0.888889	0.864865	0.644444	0.837838	0.958333	0.821429	0.884615	0.855159	0.4	1	0.4	0.5	0.888889	0.615385	0.806287	0.849319	0.976152	(0.6423089075215274, 1)	(0.6140366441927293, 0.9511807471116186)	(0.7190669624606748, 0.9566087132150008)	(0.609852069971515, 0.9901479300284851)	(0.6930802492327741, 0.9911302770830153)	(0.8939448959328896, 1)	(1.0, 1)	(0.7604505626384006, 1)	(0.6980197802922438, 0.944837362564899)	(0.7394945658314146, 1)	(0.7251474888804603, 1)	(0.7816701123099662, 0.9875606569208032)	(0.4821581793513251, 0.9178418206486748)	(0.44881301428031595, 0.8400758746085728)	(0.7417556794123534, 0.9685617809051066)	(0.16711729789188623, 0.6328827021081138)	(0.19978446396554236, 0.6002155360344577)	(0.7876242791387174, 0.9901534986390603)	(1.0, 1)	(0.2956558742240667, 0.7043441257759333)	(0.45862223384251216, 0.7721469969267187)	(0.6184180139951975, 0.9941564485792652)	(0.703116338180368, 0.9955224031570313)	(0.9269881507810674, 1)
136	0.823529	0.909091	0.833333	0.869565	0.816667	0.869565	0.894737	0.944444	0.918919	0.772222	0.837838	0.958333	0.821429	0.884615	0.855159	0.8	0.666667	0.6	0.75	0.888889	0.615385	0.946761	0.925272	0.98354	(0.6423089075215274, 1)	(0.7319267137346951, 1)	(0.7190669624606748, 0.9566087132150008)	(0.7724316928962867, 1)	(0.7693136034322438, 1)	(0.8939448959328896, 1)	(0.6561734594480975, 1)	(0.8508297317168141, 1)	(0.6980197802922438, 0.944837362564899)	(0.7094696160182313, 1)	(0.8073635401405774, 1)	(0.7816701123099662, 0.9875606569208032)	(0.6327272762512226, 1)	(0.6008190020789889, 0.9436254423654554)	(0.7417556794123534, 0.9685617809051066)	(0.609852069971515, 0.9901479300284851)	(0.39978446396554235, 0.8002155360344576)	(0.7876242791387174, 0.9901534986390603)	(0.4425751820804551, 0.8907581512528782)	(0.5730327959639193, 0.9269672040360807)	(0.45862223384251216, 0.7721469969267187)	(0.8400350662237037, 1)	(0.8178063092242003, 1)	(0.9425427386788285, 1)
137	0.823529	0.8	1	0.888889	0.7	0.826087	0.888889	0.888889	0.888889	0.744444	0.837838	0.923077	0.857143	0.888889	0.81746	0.4	1	0.6	0.6	0.777778	0.636364	0.951221	0.942027	0.976448	(0.6423089075215274, 1)	(0.671179931484616, 0.9809939815588623)	(0.7190669624606748, 0.9566087132150008)	(0.609852069971515, 0.9901479300284851)	(0.7604505626384006, 1)	(0.8372146305380817, 1)	(1.0, 1)	(0.7604505626384006, 1)	(0.744388639866901, 0.9698970744188132)	(0.7394945658314146, 1)	(0.7604505626384006, 1)	(0.7876242791387175, 0.9901534986390604)	(0.4821581793513251, 0.9178418206486748)	(0.5661856507458889, 0.922703238143)	(0.6929895995131112, 0.9419310354075237)	(0.16711729789188623, 0.6328827021081138)	(0.39978446396554235, 0.8002155360344576)	(0.6438172907722977, 0.9117382647832579)	(1.0, 1)	(0.39978446396554235, 0.8002155360344576)	(0.48136012382660975, 0.791367148900663)	(0.848822716559126, 1)	(0.8465190603684712, 1)	(0.92758331540966, 1)
138	0.764706	0.785714	0.916667	0.846154	0.658333	0.869565	0.894737	0.944444	0.918919	0.772222	0.810811	0.92	0.821429	0.867925	0.799603	0.4	0.666667	0.6	0.75	0.777778	0.583333	0.939087	0.969911	0.97804	(0.5630623201055759, 0.9663494446003064)	(0.7319267137346951, 1)	(0.6846097130540937, 0.937011908567528)	(0.5906577328288997, 0.9807708385996717)	(0.7693136034322438, 1)	(0.8325833586255501, 1)	(0.7852813877984921, 1)	(0.8508297317168141, 1)	(0.6980197802922438, 0.944837362564899)	(0.6746398369801136, 1)	(0.8073635401405774, 1)	(0.7588289181484367, 0.9770201384553368)	(0.43288042678321703, 0.8837862398834494)	(0.6008190020789889, 0.9436254423654554)	(0.6706185681752679, 0.9285877810310814)	(0.16711729789188623, 0.6328827021081138)	(0.39978446396554235, 0.8002155360344576)	(0.6438172907722977, 0.9117382647832579)	(0.4425751820804551, 0.8907581512528782)	(0.5730327959639193, 0.9269672040360807)	(0.4244757375573185, 0.7421909291093483)	(0.8253930481673873, 1)	(0.900093518785827, 1)	(0.9308171251818423, 1)
139	0.823529	0.909091	0.833333	0.869565	0.816667	0.913043	0.9	1	0.947368	0.8	0.837838	0.958333	0.821429	0.884615	0.855159	0.8	0.666667	0.6	1	0.888889	0.615385	0.921056	0.938653	0.975118	(0.6423089075215274, 1)	(0.7978868441394203, 1)	(0.7190669624606748, 0.9566087132150008)	(0.7724316928962867, 1)	(0.7773935245344401, 1)	(0.8939448959328896, 1)	(0.6561734594480975, 1)	(1.0, 1)	(0.6980197802922438, 0.944837362564899)	(0.7094696160182313, 1)	(0.8561096102957059, 1)	(0.7816701123099662, 0.9875606569208032)	(0.6327272762512226, 1)	(0.6365246993792535, 0.9634753006207466)	(0.7417556794123534, 0.9685617809051066)	(0.609852069971515, 0.9901479300284851)	(0.39978446396554235, 0.8002155360344576)	(0.7876242791387174, 0.9901534986390603)	(0.4425751820804551, 0.8907581512528782)	(1.0, 1)	(0.45862223384251216, 0.7721469969267187)	(0.7928718427123085, 1)	(0.8405818188823937, 1)	(0.9249270055577452, 1)
140	0.882353	0.916667	0.916667	0.916667	0.858333	0.826087	0.818182	1	0.9	0.6	0.837838	0.958333	0.821429	0.884615	0.855159	0.8	0.8	0.2	1	0.888889	0.615385	0.97549	0.931293	0.9664	(0.7291936609713011, 1)	(0.671179931484616, 0.9809939815588623)	(0.7190669624606748, 0.9566087132150008)	(0.7852813877984921, 1)	(0.6605529632380374, 0.9758106731255991)	(0.8939448959328896, 1)	(0.7852813877984921, 1)	(1.0, 1)	(0.6980197802922438, 0.944837362564899)	(0.7852813877984921, 1)	(0.7773935245344401, 1)	(0.7816701123099662, 0.9875606569208032)	(0.692568104436827, 1)	(0.39978446396554235, 0.8002155360344576)	(0.7417556794123534, 0.9685617809051066)	(0.609852069971515, 0.9901479300284851)	(0.0365246993792534, 0.3634753006207466)	(0.7876242791387174, 0.9901534986390603)	(0.609852069971515, 0.9901479300284851)	(1.0, 1)	(0.45862223384251216, 0.7721469969267187)	(0.9019858558699041, 1)	(0.8279129911651026, 1)	(0.9083373325001669, 1)
141	1	1	1	1	1	0.695652	0.823529	0.777778	0.8	0.588889	0.837838	0.958333	0.821429	0.884615	0.855159	1	1	0.4	0.333333	0.888889	0.615385	1	0.822195	0.982444	(1.0, 1)	(0.5076021778504267, 0.8837021699756602)	(0.7190669624606748, 0.9566087132150008)	(1.0, 1)	(0.6677292597180393, 0.9793295638113724)	(0.8939448959328896, 1)	(1.0, 1)	(0.6078698427436925, 0.9476857128118631)	(0.6980197802922438, 0.944837362564899)	(1.0, 1)	(0.6365246993792533, 0.9634753006207466)	(0.7816701123099662, 0.9875606569208032)	(1.0, 1)	(0.38779983039209176, 0.789977947385686)	(0.7417556794123534, 0.9685617809051066)	(1.0, 1)	(0.19978446396554236, 0.6002155360344577)	(0.7876242791387174, 0.9901534986390603)	(1.0, 1)	(0.14067584395760105, 0.5259908227090656)	(0.45862223384251216, 0.7721469969267187)	(1.0, 1)	(0.6659341100214246, 0.9784565645679081)	(0.9401271906691768, 1)
142	0.823529	0.8	1	0.888889	0.7	0.869565	0.894737	0.944444	0.918919	0.772222	0.837838	0.958333	0.821429	0.884615	0.855159	0.4	1	0.6	0.75	0.888889	0.615385	0.933661	0.942534	0.983732	(0.6423089075215274, 1)	(0.7319267137346951, 1)	(0.7190669624606748, 0.9566087132150008)	(0.609852069971515, 0.9901479300284851)	(0.7693136034322438, 1)	(0.8939448959328896, 1)	(1.0, 1)	(0.8508297317168141, 1)	(0.6980197802922438, 0.944837362564899)	(0.7394945658314146, 1)	(0.8073635401405774, 1)	(0.7816701123099662, 0.9875606569208032)	(0.4821581793513251, 0.9178418206486748)	(0.6008190020789889, 0.9436254423654554)	(0.7417556794123534, 0.9685617809051066)	(0.16711729789188623, 0.6328827021081138)	(0.39978446396554235, 0.8002155360344576)	(0.7876242791387174, 0.9901534986390603)	(1.0, 1)	(0.5730327959639193, 0.9269672040360807)	(0.45862223384251216, 0.7721469969267187)	(0.8153539623340542, 1)	(0.8474191155496097, 1)	(0.9429685781765095, 1)
143	0.823529	0.8	1	0.888889	0.7	0.869565	0.894737	0.944444	0.918919	0.772222	0.837838	0.923077	0.857143	0.888889	0.81746	0.4	1	0.6	0.75	0.777778	0.636364	0.928615	0.924412	0.933131	(0.6423089075215274, 1)	(0.7319267137346951, 1)	(0.7190669624606748, 0.9566087132150008)	(0.609852069971515, 0.9901479300284851)	(0.7693136034322438, 1)	(0.8372146305380817, 1)	(1.0, 1)	(0.8508297317168141, 1)	(0.744388639866901, 0.9698970744188132)	(0.7394945658314146, 1)	(0.8073635401405774, 1)	(0.7876242791387175, 0.9901534986390604)	(0.4821581793513251, 0.9178418206486748)	(0.6008190020789889, 0.9436254423654554)	(0.6929895995131112, 0.9419310354075237)	(0.16711729789188623, 0.6328827021081138)	(0.39978446396554235, 0.8002155360344576)	(0.6438172907722977, 0.9117382647832579)	(1.0, 1)	(0.5730327959639193, 0.9269672040360807)	(0.48136012382660975, 0.791367148900663)	(0.8062224389380382, 1)	(0.8163802926084903, 1)	(0.8526412715658546, 1)
144	0.764706	0.9	0.75	0.818182	0.775	0.782609	0.842105	0.888889	0.864865	0.644444	0.837838	0.923077	0.857143	0.888889	0.81746	0.8	0.571429	0.4	0.5	0.777778	0.636364	0.955094	0.821542	0.870123	(0.5630623201055759, 0.9663494446003064)	(0.6140366441927293, 0.9511807471116186)	(0.7190669624606748, 0.9566087132150008)	(0.7573890524786362, 1)	(0.6930802492327741, 0.9911302770830153)	(0.8372146305380817, 1)	(0.5441588276478826, 0.9558411723521174)	(0.7604505626384006, 1)	(0.744388639866901, 0.9698970744188132)	(0.6348342398840088, 1)	(0.7251474888804603, 1)	(0.7876242791387175, 0.9901534986390604)	(0.5764939621602823, 0.973506037839718)	(0.44881301428031595, 0.8400758746085728)	(0.6929895995131112, 0.9419310354075237)	(0.609852069971515, 0.9901479300284851)	(0.19978446396554236, 0.6002155360344577)	(0.6438172907722977, 0.9117382647832579)	(0.33618151731186574, 0.806675625545277)	(0.2956558742240667, 0.7043441257759333)	(0.48136012382660975, 0.791367148900663)	(0.8566458577210337, 1)	(0.6650556116984738, 0.9780275740833699)	(0.7618025917765621, 0.9784439125683055)
145	0.823529	0.846154	0.916667	0.88	0.758333	0.826087	0.888889	0.888889	0.888889	0.744444	0.756757	0.952381	0.714286	0.816327	0.801587	0.6	0.75	0.6	0.6	0.888889	0.5	0.867762	0.925892	0.95905	(0.6423089075215274, 1)	(0.671179931484616, 0.9809939815588623)	(0.6185103807102196, 0.895003132803294)	(0.6746398369801136, 1)	(0.7604505626384006, 1)	(0.8837609209855303, 1)	(0.7852813877984921, 1)	(0.7604505626384006, 1)	(0.5687206457109042, 0.8598507828605244)	(0.7255230913886555, 1)	(0.7604505626384006, 1)	(0.6915564718338362, 0.9410965893906537)	(0.5548306876567092, 0.9618359790099574)	(0.5661856507458889, 0.922703238143)	(0.6730836835584182, 0.9300909196161851)	(0.3671172978918862, 0.8328827021081138)	(0.39978446396554235, 0.8002155360344576)	(0.7876242791387174, 0.9901534986390603)	(0.5441588276478826, 0.9558411723521174)	(0.39978446396554235, 0.8002155360344576)	(0.3388889924407499, 0.6611110075592501)	(0.7067309384145531, 1)	(0.818838319485285, 1)	(0.8951930297827567, 1)
146	0.882353	0.916667	0.916667	0.916667	0.858333	0.782609	0.882353	0.833333	0.857143	0.716667	0.837838	0.958333	0.821429	0.884615	0.855159	0.8	0.8	0.6	0.5	0.888889	0.615385	0.976389	0.933473	0.979356	(0.7291936609713011, 1)	(0.6140366441927293, 0.9511807471116186)	(0.7190669624606748, 0.9566087132150008)	(0.7852813877984921, 1)	(0.7506777797868806, 1)	(0.8939448959328896, 1)	(0.7852813877984921, 1)	(0.6810242146540821, 0.9856424520125846)	(0.6980197802922438, 0.944837362564899)	(0.7852813877984921, 1)	(0.7141317599753874, 1)	(0.7816701123099662, 0.9875606569208032)	(0.692568104436827, 1)	(0.5325048495621784, 0.9008284837711552)	(0.7417556794123534, 0.9685617809051066)	(0.609852069971515, 0.9901479300284851)	(0.39978446396554235, 0.8002155360344576)	(0.7876242791387174, 0.9901534986390603)	(0.609852069971515, 0.9901479300284851)	(0.2956558742240667, 0.7043441257759333)	(0.45862223384251216, 0.7721469969267187)	(0.9042114882672694, 1)	(0.8316272330636747, 1)	(0.9335399522525997, 1)
147	0.823529	0.909091	0.833333	0.869565	0.816667	0.782609	0.809524	0.944444	0.871795	0.572222	0.810811	0.92	0.821429	0.867925	0.799603	0.8	0.666667	0.2	0.5	0.777778	0.583333	0.975275	0.822461	0.977673	(0.6423089075215274, 1)	(0.6140366441927293, 0.9511807471116186)	(0.6846097130540937, 0.937011908567528)	(0.7724316928962867, 1)	(0.6490414448478719, 0.9700061741997472)	(0.8325833586255501, 1)	(0.6561734594480975, 1)	(0.8508297317168141, 1)	(0.6980197802922438, 0.944837362564899)	(0.7094696160182313, 1)	(0.7351630034617952, 1)	(0.7588289181484367, 0.9770201384553368)	(0.6327272762512226, 1)	(0.3700210713319184, 0.774423373112526)	(0.6706185681752679, 0.9285877810310814)	(0.609852069971515, 0.9901479300284851)	(0.0365246993792534, 0.3634753006207466)	(0.6438172907722977, 0.9117382647832579)	(0.4425751820804551, 0.8907581512528782)	(0.2956558742240667, 0.7043441257759333)	(0.4244757375573185, 0.7421909291093483)	(0.9014561501077681, 1)	(0.6662907738417756, 0.9786304002331654)	(0.9300672449739787, 1)
148	0.823529	0.846154	0.916667	0.88	0.758333	0.782609	0.882353	0.833333	0.857143	0.716667	0.837838	0.958333	0.821429	0.884615	0.855159	0.6	0.75	0.6	0.5	0.888889	0.615385	0.948291	0.977557	0.974612	(0.6423089075215274, 1)	(0.6140366441927293, 0.9511807471116186)	(0.7190669624606748, 0.9566087132150008)	(0.6746398369801136, 1)	(0.7506777797868806, 1)	(0.8939448959328896, 1)	(0.7852813877984921, 1)	(0.6810242146540821, 0.9856424520125846)	(0.6980197802922438, 0.944837362564899)	(0.7255230913886555, 1)	(0.7141317599753874, 1)	(0.7816701123099662, 0.9875606569208032)	(0.5548306876567092, 0.9618359790099574)	(0.5325048495621784, 0.9008284837711552)	(0.7417556794123534, 0.9685617809051066)	(0.3671172978918862, 0.8328827021081138)	(0.39978446396554235, 0.8002155360344576)	(0.7876242791387174, 0.9901534986390603)	(0.5441588276478826, 0.9558411723521174)	(0.2956558742240667, 0.7043441257759333)	(0.45862223384251216, 0.7721469969267187)	(0.8430248481814459, 1)	(0.9170231432008241, 1)	(0.9239266655184748, 1)
149	0.823529	0.846154	0.916667	0.88	0.758333	0.913043	0.9	1	0.947368	0.8	0.837838	0.958333	0.821429	0.884615	0.855159	0.6	0.75	0.6	1	0.888889	0.615385	0.97549	0.967006	0.969105	(0.6423089075215274, 1)	(0.7978868441394203, 1)	(0.7190669624606748, 0.9566087132150008)	(0.6746398369801136, 1)	(0.7773935245344401, 1)	(0.8939448959328896, 1)	(0.7852813877984921, 1)	(1.0, 1)	(0.6980197802922438, 0.944837362564899)	(0.7255230913886555, 1)	(0.8561096102957059, 1)	(0.7816701123099662, 0.9875606569208032)	(0.5548306876567092, 0.9618359790099574)	(0.6365246993792535, 0.9634753006207466)	(0.7417556794123534, 0.9685617809051066)	(0.3671172978918862, 0.8328827021081138)	(0.39978446396554235, 0.8002155360344576)	(0.7876242791387174, 0.9901534986390603)	(0.5441588276478826, 0.9558411723521174)	(1.0, 1)	(0.45862223384251216, 0.7721469969267187)	(0.9019858558699041, 1)	(0.894005703839966, 1)	(0.9133493055433947, 1)
150	0.705882	0.733333	0.916667	0.814815	0.558333	0.782609	0.842105	0.888889	0.864865	0.644444	0.837838	0.958333	0.821429	0.884615	0.855159	0.2	0.5	0.4	0.5	0.888889	0.615385	0.972222	0.951206	0.969522	(0.48928242167172487, 0.9224822842106282)	(0.6140366441927293, 0.9511807471116186)	(0.7190669624606748, 0.9566087132150008)	(0.5231168871442541, 0.9435497795224125)	(0.6930802492327741, 0.9911302770830153)	(0.8939448959328896, 1)	(0.7852813877984921, 1)	(0.7604505626384006, 1)	(0.6980197802922438, 0.944837362564899)	(0.6301584893748944, 0.9994711402547352)	(0.7251474888804603, 1)	(0.7816701123099662, 0.9875606569208032)	(0.32227154071402675, 0.79439512595264)	(0.44881301428031595, 0.8400758746085728)	(0.7417556794123534, 0.9685617809051066)	(0.009852069971514943, 0.3901479300284851)	(0.19978446396554236, 0.6002155360344577)	(0.7876242791387174, 0.9901534986390603)	(0.2623150874643937, 0.7376849125356063)	(0.2956558742240667, 0.7043441257759333)	(0.45862223384251216, 0.7721469969267187)	(0.8941020607889054, 1)	(0.863158531624748, 1)	(0.9141325927532646, 1)
151	0.764706	0.75	1	0.857143	0.6	0.826087	0.818182	1	0.9	0.6	0.837838	0.958333	0.821429	0.884615	0.855159	0.2	1	0.2	1	0.888889	0.615385	0.8743	0.878665	0.959134	(0.5630623201055759, 0.9663494446003064)	(0.671179931484616, 0.9809939815588623)	(0.7190669624606748, 0.9566087132150008)	(0.5441588276478826, 0.9558411723521174)	(0.6605529632380374, 0.9758106731255991)	(0.8939448959328896, 1)	(1.0, 1)	(1.0, 1)	(0.6980197802922438, 0.944837362564899)	(0.6907980699227758, 1)	(0.7773935245344401, 1)	(0.7816701123099662, 0.9875606569208032)	(0.3671172978918862, 0.8328827021081138)	(0.39978446396554235, 0.8002155360344576)	(0.7417556794123534, 0.9685617809051066)	(0.009852069971514943, 0.3901479300284851)	(0.0365246993792534, 0.3634753006207466)	(0.7876242791387174, 0.9901534986390603)	(1.0, 1)	(1.0, 1)	(0.45862223384251216, 0.7721469969267187)	(0.7167089954598993, 1)	(0.7452221718418242, 1)	(0.895340683451616, 1)
152	0.764706	0.75	1	0.857143	0.6	0.869565	0.894737	0.944444	0.918919	0.772222	0.837838	0.958333	0.821429	0.884615	0.855159	0.2	1	0.6	0.75	0.888889	0.615385	0.979167	0.930238	0.985139	(0.5630623201055759, 0.9663494446003064)	(0.7319267137346951, 1)	(0.7190669624606748, 0.9566087132150008)	(0.5441588276478826, 0.9558411723521174)	(0.7693136034322438, 1)	(0.8939448959328896, 1)	(1.0, 1)	(0.8508297317168141, 1)	(0.6980197802922438, 0.944837362564899)	(0.6907980699227758, 1)	(0.8073635401405774, 1)	(0.7816701123099662, 0.9875606569208032)	(0.3671172978918862, 0.8328827021081138)	(0.6008190020789889, 0.9436254423654554)	(0.7417556794123534, 0.9685617809051066)	(0.009852069971514943, 0.3901479300284851)	(0.39978446396554235, 0.8002155360344576)	(0.7876242791387174, 0.9901534986390603)	(1.0, 1)	(0.5730327959639193, 0.9269672040360807)	(0.45862223384251216, 0.7721469969267187)	(0.9112714306637228, 1)	(0.8261257023017546, 1)	(0.9461501401703201, 1)
153	0.823529	0.8	1	0.888889	0.7	0.913043	0.9	1	0.947368	0.8	0.837838	0.958333	0.821429	0.884615	0.855159	0.4	1	0.6	1	0.888889	0.615385	0.976389	0.947582	0.974032	(0.6423089075215274, 1)	(0.7978868441394203, 1)	(0.7190669624606748, 0.9566087132150008)	(0.609852069971515, 0.9901479300284851)	(0.7773935245344401, 1)	(0.8939448959328896, 1)	(1.0, 1)	(1.0, 1)	(0.6980197802922438, 0.944837362564899)	(0.7394945658314146, 1)	(0.8561096102957059, 1)	(0.7816701123099662, 0.9875606569208032)	(0.4821581793513251, 0.9178418206486748)	(0.6365246993792535, 0.9634753006207466)	(0.7417556794123534, 0.9685617809051066)	(0.16711729789188623, 0.6328827021081138)	(0.39978446396554235, 0.8002155360344576)	(0.7876242791387174, 0.9901534986390603)	(1.0, 1)	(1.0, 1)	(0.45862223384251216, 0.7721469969267187)	(0.9042114882672694, 1)	(0.8564986643706309, 1)	(0.92278511175664, 1)
154	0.764706	0.785714	0.916667	0.846154	0.658333	0.826087	0.888889	0.888889	0.888889	0.744444	0.837838	0.958333	0.821429	0.884615	0.855159	0.4	0.666667	0.6	0.6	0.888889	0.615385	0.965476	0.962594	0.972355	(0.5630623201055759, 0.9663494446003064)	(0.671179931484616, 0.9809939815588623)	(0.7190669624606748, 0.9566087132150008)	(0.5906577328288997, 0.9807708385996717)	(0.7604505626384006, 1)	(0.8939448959328896, 1)	(0.7852813877984921, 1)	(0.7604505626384006, 1)	(0.6980197802922438, 0.944837362564899)	(0.6746398369801136, 1)	(0.7604505626384006, 1)	(0.7816701123099662, 0.9875606569208032)	(0.43288042678321703, 0.8837862398834494)	(0.5661856507458889, 0.922703238143)	(0.7417556794123534, 0.9685617809051066)	(0.16711729789188623, 0.6328827021081138)	(0.39978446396554235, 0.8002155360344576)	(0.7876242791387174, 0.9901534986390603)	(0.4425751820804551, 0.8907581512528782)	(0.39978446396554235, 0.8002155360344576)	(0.45862223384251216, 0.7721469969267187)	(0.8786877767438849, 1)	(0.8850436489066767, 1)	(0.9195254932967806, 1)
155	0.705882	0.769231	0.833333	0.8	0.616667	0.826087	0.888889	0.888889	0.888889	0.744444	0.837838	0.958333	0.821429	0.884615	0.855159	0.4	0.5	0.6	0.6	0.888889	0.615385	0.906331	0.945466	0.97182	(0.48928242167172487, 0.9224822842106282)	(0.671179931484616, 0.9809939815588623)	(0.7190669624606748, 0.9566087132150008)	(0.5689455566547785, 0.96951598180676)	(0.7604505626384006, 1)	(0.8939448959328896, 1)	(0.6561734594480975, 1)	(0.7604505626384006, 1)	(0.6980197802922438, 0.944837362564899)	(0.609852069971515, 0.9901479300284851)	(0.7604505626384006, 1)	(0.7816701123099662, 0.9875606569208032)	(0.38554261599823103, 0.8477907173351024)	(0.5661856507458889, 0.922703238143)	(0.7417556794123534, 0.9685617809051066)	(0.16711729789188623, 0.6328827021081138)	(0.39978446396554235, 0.8002155360344576)	(0.7876242791387174, 0.9901534986390603)	(0.2623150874643937, 0.7376849125356063)	(0.39978446396554235, 0.8002155360344576)	(0.45862223384251216, 0.7721469969267187)	(0.7678242675465211, 1)	(0.852665486134579, 1)	(0.9184972585543733, 1)
156	0.764706	0.785714	0.916667	0.846154	0.658333	0.826087	0.888889	0.888889	0.888889	0.744444	0.837838	0.958333	0.821429	0.884615	0.855159	0.4	0.666667	0.6	0.6	0.888889	0.615385	0.97549	0.948707	0.982444	(0.5630623201055759, 0.9663494446003064)	(0.671179931484616, 0.9809939815588623)	(0.7190669624606748, 0.9566087132150008)	(0.5906577328288997, 0.9807708385996717)	(0.7604505626384006, 1)	(0.8939448959328896, 1)	(0.7852813877984921, 1)	(0.7604505626384006, 1)	(0.6980197802922438, 0.944837362564899)	(0.6746398369801136, 1)	(0.7604505626384006, 1)	(0.7816701123099662, 0.9875606569208032)	(0.43288042678321703, 0.8837862398834494)	(0.5661856507458889, 0.922703238143)	(0.7417556794123534, 0.9685617809051066)	(0.16711729789188623, 0.6328827021081138)	(0.39978446396554235, 0.8002155360344576)	(0.7876242791387174, 0.9901534986390603)	(0.4425751820804551, 0.8907581512528782)	(0.39978446396554235, 0.8002155360344576)	(0.45862223384251216, 0.7721469969267187)	(0.9019858558699041, 1)	(0.858551711012416, 1)	(0.9401271906691768, 1)
157	0.941176	0.923077	1	0.96	0.9	0.826087	0.818182	1	0.9	0.6	0.837838	0.923077	0.857143	0.888889	0.81746	0.8	1	0.2	1	0.777778	0.636364	1	0.772102	0.959388	(0.8293247470420676, 1)	(0.671179931484616, 0.9809939815588623)	(0.7190669624606748, 0.9566087132150008)	(0.7964054323986971, 1)	(0.6605529632380374, 0.9758106731255991)	(0.8372146305380817, 1)	(1.0, 1)	(1.0, 1)	(0.744388639866901, 0.9698970744188132)	(0.8668469191567546, 1)	(0.7773935245344401, 1)	(0.7876242791387175, 0.9901534986390604)	(0.7573890524786362, 1)	(0.39978446396554235, 0.8002155360344576)	(0.6929895995131112, 0.9419310354075237)	(0.609852069971515, 0.9901479300284851)	(0.0365246993792534, 0.3634753006207466)	(0.6438172907722977, 0.9117382647832579)	(1.0, 1)	(1.0, 1)	(0.48136012382660975, 0.791367148900663)	(1.0, 1)	(0.6006666971115522, 0.9435369845792294)	(0.8957850356144366, 1)
158	0.823529	0.846154	0.916667	0.88	0.758333	0.826087	0.888889	0.888889	0.888889	0.744444	0.837838	0.958333	0.821429	0.884615	0.855159	0.6	0.75	0.6	0.6	0.888889	0.615385	0.910844	0.925892	0.971339	(0.6423089075215274, 1)	(0.671179931484616, 0.9809939815588623)	(0.7190669624606748, 0.9566087132150008)	(0.6746398369801136, 1)	(0.7604505626384006, 1)	(0.8939448959328896, 1)	(0.7852813877984921, 1)	(0.7604505626384006, 1)	(0.6980197802922438, 0.944837362564899)	(0.7255230913886555, 1)	(0.7604505626384006, 1)	(0.7816701123099662, 0.9875606569208032)	(0.5548306876567092, 0.9618359790099574)	(0.5661856507458889, 0.922703238143)	(0.7417556794123534, 0.9685617809051066)	(0.3671172978918862, 0.8328827021081138)	(0.39978446396554235, 0.8002155360344576)	(0.7876242791387174, 0.9901534986390603)	(0.5441588276478826, 0.9558411723521174)	(0.39978446396554235, 0.8002155360344576)	(0.45862223384251216, 0.7721469969267187)	(0.7753776884935658, 1)	(0.818838319485285, 1)	(0.9175752192540391, 1)
159	0.882353	0.857143	1	0.923077	0.8	0.782609	0.782609	1	0.878049	0.5	0.837838	0.958333	0.821429	0.884615	0.855159	0.6	1	0		0.888889	0.615385	0.945566	0.858779	0.981683	(0.7291936609713011, 1)	(0.6140366441927293, 0.9511807471116186)	(0.7190669624606748, 0.9566087132150008)	(0.6907980699227758, 1)	(0.6140366441927293, 0.9511807471116186)	(0.8939448959328896, 1)	(1.0, 1)	(1.0, 1)	(0.6980197802922438, 0.944837362564899)	(0.7964054323986969, 1)	(0.7443139445743161, 1)	(0.7816701123099662, 0.9875606569208032)	(0.609852069971515, 0.9901479300284851)	(0.2956558742240667, 0.7043441257759333)	(0.7417556794123534, 0.9685617809051066)	(0.3671172978918862, 0.8328827021081138)	(0, 0.0)	(0.7876242791387174, 0.9901534986390603)	(1.0, 1)	(0, 1)	(0.45862223384251216, 0.7721469969267187)	(0.8377174285563226, 1)	(0.716452862507212, 1)	(0.9384745926289106, 1)
160	0.764706	0.75	1	0.857143	0.6	0.826087	0.818182	1	0.9	0.6	0.837838	0.958333	0.821429	0.884615	0.855159	0.2	1	0.2	1	0.888889	0.615385	0.99359	0.812624	0.978837	(0.5630623201055759, 0.9663494446003064)	(0.671179931484616, 0.9809939815588623)	(0.7190669624606748, 0.9566087132150008)	(0.5441588276478826, 0.9558411723521174)	(0.6605529632380374, 0.9758106731255991)	(0.8939448959328896, 1)	(1.0, 1)	(1.0, 1)	(0.6980197802922438, 0.944837362564899)	(0.6907980699227758, 1)	(0.7773935245344401, 1)	(0.7816701123099662, 0.9875606569208032)	(0.3671172978918862, 0.8328827021081138)	(0.39978446396554235, 0.8002155360344576)	(0.7417556794123534, 0.9685617809051066)	(0.009852069971514943, 0.3901479300284851)	(0.0365246993792534, 0.3634753006207466)	(0.7876242791387174, 0.9901534986390603)	(1.0, 1)	(1.0, 1)	(0.45862223384251216, 0.7721469969267187)	(0.955651880807372, 1)	(0.6531486743535604, 0.9720995800484606)	(0.9324597441847037, 1)
161	0.764706	0.833333	0.833333	0.833333	0.716667	0.869565	0.894737	0.944444	0.918919	0.772222	0.837838	0.958333	0.821429	0.884615	0.855159	0.6	0.6	0.6	0.75	0.888889	0.615385	0.934722	0.8997	0.962755	(0.5630623201055759, 0.9663494446003064)	(0.7319267137346951, 1)	(0.7190669624606748, 0.9566087132150008)	(0.6561734594480975, 1)	(0.7693136034322438, 1)	(0.8939448959328896, 1)	(0.6561734594480975, 1)	(0.8508297317168141, 1)	(0.6980197802922438, 0.944837362564899)	(0.6561734594480975, 1)	(0.8073635401405774, 1)	(0.7816701123099662, 0.9875606569208032)	(0.5024570082061348, 0.9308763251271988)	(0.6008190020789889, 0.9436254423654554)	(0.7417556794123534, 0.9685617809051066)	(0.3671172978918862, 0.8328827021081138)	(0.39978446396554235, 0.8002155360344576)	(0.7876242791387174, 0.9901534986390603)	(0.3671172978918862, 0.8328827021081138)	(0.5730327959639193, 0.9269672040360807)	(0.45862223384251216, 0.7721469969267187)	(0.8172985723729006, 1)	(0.7769302236501794, 1)	(0.9017377439272076, 1)
162	0.823529	0.846154	0.916667	0.88	0.758333	0.782609	0.842105	0.888889	0.864865	0.644444	0.837838	0.958333	0.821429	0.884615	0.855159	0.6	0.75	0.4	0.5	0.888889	0.615385	0.890916	0.825205	0.969827	(0.6423089075215274, 1)	(0.6140366441927293, 0.9511807471116186)	(0.7190669624606748, 0.9566087132150008)	(0.6746398369801136, 1)	(0.6930802492327741, 0.9911302770830153)	(0.8939448959328896, 1)	(0.7852813877984921, 1)	(0.7604505626384006, 1)	(0.6980197802922438, 0.944837362564899)	(0.7255230913886555, 1)	(0.7251474888804603, 1)	(0.7816701123099662, 0.9875606569208032)	(0.5548306876567092, 0.9618359790099574)	(0.44881301428031595, 0.8400758746085728)	(0.7417556794123534, 0.9685617809051066)	(0.3671172978918862, 0.8328827021081138)	(0.19978446396554236, 0.6002155360344577)	(0.7876242791387174, 0.9901534986390603)	(0.5441588276478826, 0.9558411723521174)	(0.2956558742240667, 0.7043441257759333)	(0.45862223384251216, 0.7721469969267187)	(0.7427224496799718, 1)	(0.669988064291724, 0.9804211288161271)	(0.9147073104338477, 1)
163	0.823529	0.846154	0.916667	0.88	0.758333	0.782609	0.842105	0.888889	0.864865	0.644444	0.837838	0.958333	0.821429	0.884615	0.855159	0.6	0.75	0.4	0.5	0.888889	0.615385	0.817795	0.848261	0.979657	(0.6423089075215274, 1)	(0.6140366441927293, 0.9511807471116186)	(0.7190669624606748, 0.9566087132150008)	(0.6746398369801136, 1)	(0.6930802492327741, 0.9911302770830153)	(0.8939448959328896, 1)	(0.7852813877984921, 1)	(0.7604505626384006, 1)	(0.6980197802922438, 0.944837362564899)	(0.7255230913886555, 1)	(0.7251474888804603, 1)	(0.7816701123099662, 0.9875606569208032)	(0.5548306876567092, 0.9618359790099574)	(0.44881301428031595, 0.8400758746085728)	(0.7417556794123534, 0.9685617809051066)	(0.3671172978918862, 0.8328827021081138)	(0.19978446396554236, 0.6002155360344577)	(0.7876242791387174, 0.9901534986390603)	(0.5441588276478826, 0.9558411723521174)	(0.2956558742240667, 0.7043441257759333)	(0.45862223384251216, 0.7721469969267187)	(0.6342961153433556, 1)	(0.7016375032772975, 0.9948854344737104)	(0.9341693530738322, 1)
164	0.705882	0.769231	0.833333	0.8	0.616667	0.826087	0.818182	1	0.9	0.6	0.837838	0.958333	0.821429	0.884615	0.855159	0.4	0.5	0.2	1	0.888889	0.615385	0.842763	0.89783	0.967388	(0.48928242167172487, 0.9224822842106282)	(0.671179931484616, 0.9809939815588623)	(0.7190669624606748, 0.9566087132150008)	(0.5689455566547785, 0.96951598180676)	(0.6605529632380374, 0.9758106731255991)	(0.8939448959328896, 1)	(0.6561734594480975, 1)	(1.0, 1)	(0.6980197802922438, 0.944837362564899)	(0.609852069971515, 0.9901479300284851)	(0.7773935245344401, 1)	(0.7816701123099662, 0.9875606569208032)	(0.38554261599823103, 0.8477907173351024)	(0.39978446396554235, 0.8002155360344576)	(0.7417556794123534, 0.9685617809051066)	(0.16711729789188623, 0.6328827021081138)	(0.0365246993792534, 0.3634753006207466)	(0.7876242791387174, 0.9901534986390603)	(0.2623150874643937, 0.7376849125356063)	(1.0, 1)	(0.45862223384251216, 0.7721469969267187)	(0.6697163938821371, 1)	(0.7740498330265229, 1)	(0.9101562094604091, 1)
165	0.882353	0.916667	0.916667	0.916667	0.858333	0.826087	0.818182	1	0.9	0.6	0.837838	0.958333	0.821429	0.884615	0.855159	0.8	0.8	0.2	1	0.888889	0.615385	0.945566	0.814455	0.972008	(0.7291936609713011, 1)	(0.671179931484616, 0.9809939815588623)	(0.7190669624606748, 0.9566087132150008)	(0.7852813877984921, 1)	(0.6605529632380374, 0.9758106731255991)	(0.8939448959328896, 1)	(0.7852813877984921, 1)	(1.0, 1)	(0.6980197802922438, 0.944837362564899)	(0.7852813877984921, 1)	(0.7773935245344401, 1)	(0.7816701123099662, 0.9875606569208032)	(0.692568104436827, 1)	(0.39978446396554235, 0.8002155360344576)	(0.7417556794123534, 0.9685617809051066)	(0.609852069971515, 0.9901479300284851)	(0.0365246993792534, 0.3634753006207466)	(0.7876242791387174, 0.9901534986390603)	(0.609852069971515, 0.9901479300284851)	(1.0, 1)	(0.45862223384251216, 0.7721469969267187)	(0.8377174285563226, 1)	(0.6555823419728692, 0.9733282994248724)	(0.918857876381674, 1)
166	0.705882	0.769231	0.833333	0.8	0.616667	0.869565	0.894737	0.944444	0.918919	0.772222	0.72973	0.95	0.678571	0.791667	0.78373	0.4	0.5	0.6	0.75	0.888889	0.470588	0.910393	0.938364	0.972953	(0.48928242167172487, 0.9224822842106282)	(0.7319267137346951, 1)	(0.586631135509319, 0.8728283239501404)	(0.5689455566547785, 0.96951598180676)	(0.7693136034322438, 1)	(0.879773339935721, 1)	(0.6561734594480975, 1)	(0.8508297317168141, 1)	(0.5280857284336882, 0.829057128709169)	(0.609852069971515, 0.9901479300284851)	(0.8073635401405774, 1)	(0.6608070118862523, 0.9225263214470811)	(0.38554261599823103, 0.8477907173351024)	(0.6008190020789889, 0.9436254423654554)	(0.6510712349567337, 0.9163890825035838)	(0.16711729789188623, 0.6328827021081138)	(0.39978446396554235, 0.8002155360344576)	(0.7876242791387174, 0.9901534986390603)	(0.2623150874643937, 0.7376849125356063)	(0.5730327959639193, 0.9269672040360807)	(0.3097562080438453, 0.63142026254439)	(0.7746189098388697, 1)	(0.8400766301944518, 1)	(0.9206825627959844, 1)
167	0.823529	0.909091	0.833333	0.869565	0.816667	0.869565	0.894737	0.944444	0.918919	0.772222	0.756757	0.952381	0.714286	0.816327	0.801587	0.8	0.666667	0.6	0.75	0.888889	0.5	0.965242	0.95177	0.968361	(0.6423089075215274, 1)	(0.7319267137346951, 1)	(0.6185103807102196, 0.895003132803294)	(0.7724316928962867, 1)	(0.7693136034322438, 1)	(0.8837609209855303, 1)	(0.6561734594480975, 1)	(0.8508297317168141, 1)	(0.5687206457109042, 0.8598507828605244)	(0.7094696160182313, 1)	(0.8073635401405774, 1)	(0.6915564718338362, 0.9410965893906537)	(0.6327272762512226, 1)	(0.6008190020789889, 0.9436254423654554)	(0.6730836835584182, 0.9300909196161851)	(0.609852069971515, 0.9901479300284851)	(0.39978446396554235, 0.8002155360344576)	(0.7876242791387174, 0.9901534986390603)	(0.4425751820804551, 0.8907581512528782)	(0.5730327959639193, 0.9269672040360807)	(0.3388889924407499, 0.6611110075592501)	(0.8781696274287926, 1)	(0.8642082910092996, 1)	(0.9119607203211624, 1)
168	0.882353	0.857143	1	0.923077	0.8	0.869565	0.894737	0.944444	0.918919	0.772222	0.837838	0.958333	0.821429	0.884615	0.855159	0.6	1	0.6	0.75	0.888889	0.615385	0.973575	0.942534	0.973325	(0.7291936609713011, 1)	(0.7319267137346951, 1)	(0.7190669624606748, 0.9566087132150008)	(0.6907980699227758, 1)	(0.7693136034322438, 1)	(0.8939448959328896, 1)	(1.0, 1)	(0.8508297317168141, 1)	(0.6980197802922438, 0.944837362564899)	(0.7964054323986969, 1)	(0.8073635401405774, 1)	(0.7816701123099662, 0.9875606569208032)	(0.609852069971515, 0.9901479300284851)	(0.6008190020789889, 0.9436254423654554)	(0.7417556794123534, 0.9685617809051066)	(0.3671172978918862, 0.8328827021081138)	(0.39978446396554235, 0.8002155360344576)	(0.7876242791387174, 0.9901534986390603)	(1.0, 1)	(0.5730327959639193, 0.9269672040360807)	(0.45862223384251216, 0.7721469969267187)	(0.8973279015524472, 1)	(0.8474191155496097, 1)	(0.9214047885485831, 1)
169	0.764706	0.785714	0.916667	0.846154	0.658333	0.826087	0.85	0.944444	0.894737	0.672222	0.837838	0.958333	0.821429	0.884615	0.855159	0.4	0.666667	0.4	0.666667	0.888889	0.615385	0.764912	0.914929	0.983591	(0.5630623201055759, 0.9663494446003064)	(0.671179931484616, 0.9809939815588623)	(0.7190669624606748, 0.9566087132150008)	(0.5906577328288997, 0.9807708385996717)	(0.7040691050978014, 0.9959308949021985)	(0.8939448959328896, 1)	(0.7852813877984921, 1)	(0.8508297317168141, 1)	(0.6980197802922438, 0.944837362564899)	(0.6746398369801136, 1)	(0.7693136034322438, 1)	(0.7816701123099662, 0.9875606569208032)	(0.43288042678321703, 0.8837862398834494)	(0.4803825873237432, 0.8640618571207013)	(0.7417556794123534, 0.9685617809051066)	(0.16711729789188623, 0.6328827021081138)	(0.19978446396554236, 0.6002155360344577)	(0.7876242791387174, 0.9901534986390603)	(0.4425751820804551, 0.8907581512528782)	(0.4740091772909344, 0.8593241560423989)	(0.45862223384251216, 0.7721469969267187)	(0.5633300667175558, 0.9664946292836107)	(0.8009100146505277, 1)	(0.942654793457487, 1)
170	0.882353	0.916667	0.916667	0.916667	0.858333	0.782609	0.782609	1	0.878049	0.5	0.837838	0.958333	0.821429	0.884615	0.855159	0.8	0.8	0		0.888889	0.615385	0.869667	0.813138	0.981	(0.7291936609713011, 1)	(0.6140366441927293, 0.9511807471116186)	(0.7190669624606748, 0.9566087132150008)	(0.7852813877984921, 1)	(0.6140366441927293, 0.9511807471116186)	(0.8939448959328896, 1)	(0.7852813877984921, 1)	(1.0, 1)	(0.6980197802922438, 0.944837362564899)	(0.7852813877984921, 1)	(0.7443139445743161, 1)	(0.7816701123099662, 0.9875606569208032)	(0.692568104436827, 1)	(0.2956558742240667, 0.7043441257759333)	(0.7417556794123534, 0.9685617809051066)	(0.609852069971515, 0.9901479300284851)	(0, 0.0)	(0.7876242791387174, 0.9901534986390603)	(0.609852069971515, 0.9901479300284851)	(0, 1)	(0.45862223384251216, 0.7721469969267187)	(0.7096246369727859, 1)	(0.6538304070777492, 0.9724446555021098)	(0.9370083675915126, 1)
171	0.764706	0.833333	0.833333	0.833333	0.716667	0.869565	0.894737	0.944444	0.918919	0.772222	0.837838	0.958333	0.821429	0.884615	0.855159	0.6	0.6	0.6	0.75	0.888889	0.615385	0.96267	0.972184	0.938465	(0.5630623201055759, 0.9663494446003064)	(0.7319267137346951, 1)	(0.7190669624606748, 0.9566087132150008)	(0.6561734594480975, 1)	(0.7693136034322438, 1)	(0.8939448959328896, 1)	(0.6561734594480975, 1)	(0.8508297317168141, 1)	(0.6980197802922438, 0.944837362564899)	(0.6561734594480975, 1)	(0.8073635401405774, 1)	(0.7816701123099662, 0.9875606569208032)	(0.5024570082061348, 0.9308763251271988)	(0.6008190020789889, 0.9436254423654554)	(0.7417556794123534, 0.9685617809051066)	(0.3671172978918862, 0.8328827021081138)	(0.39978446396554235, 0.8002155360344576)	(0.7876242791387174, 0.9901534986390603)	(0.3671172978918862, 0.8328827021081138)	(0.5730327959639193, 0.9269672040360807)	(0.45862223384251216, 0.7721469969267187)	(0.8725538514805572, 1)	(0.9049771218159787, 1)	(0.861032427272246, 1)
172	0.823529	0.8	1	0.888889	0.7	0.826087	0.818182	1	0.9	0.6	0.837838	0.958333	0.821429	0.884615	0.855159	0.4	1	0.2	1	0.888889	0.615385	0.85966	0.782371	0.979305	(0.6423089075215274, 1)	(0.671179931484616, 0.9809939815588623)	(0.7190669624606748, 0.9566087132150008)	(0.609852069971515, 0.9901479300284851)	(0.6605529632380374, 0.9758106731255991)	(0.8939448959328896, 1)	(1.0, 1)	(1.0, 1)	(0.6980197802922438, 0.944837362564899)	(0.7394945658314146, 1)	(0.7773935245344401, 1)	(0.7816701123099662, 0.9875606569208032)	(0.4821581793513251, 0.9178418206486748)	(0.39978446396554235, 0.8002155360344576)	(0.7417556794123534, 0.9685617809051066)	(0.16711729789188623, 0.6328827021081138)	(0.0365246993792534, 0.3634753006207466)	(0.7876242791387174, 0.9901534986390603)	(1.0, 1)	(1.0, 1)	(0.45862223384251216, 0.7721469969267187)	(0.6945456814787753, 1)	(0.6137324909312767, 0.951009602964584)	(0.9334330155061307, 1)
173	0.823529	0.909091	0.833333	0.869565	0.816667	0.782609	0.842105	0.888889	0.864865	0.644444	0.837838	0.958333	0.821429	0.884615	0.855159	0.8	0.666667	0.4	0.5	0.888889	0.615385	0.818322	0.854343	0.962272	(0.6423089075215274, 1)	(0.6140366441927293, 0.9511807471116186)	(0.7190669624606748, 0.9566087132150008)	(0.7724316928962867, 1)	(0.6930802492327741, 0.9911302770830153)	(0.8939448959328896, 1)	(0.6561734594480975, 1)	(0.7604505626384006, 1)	(0.6980197802922438, 0.944837362564899)	(0.7094696160182313, 1)	(0.7251474888804603, 1)	(0.7816701123099662, 0.9875606569208032)	(0.6327272762512226, 1)	(0.44881301428031595, 0.8400758746085728)	(0.7417556794123534, 0.9685617809051066)	(0.609852069971515, 0.9901479300284851)	(0.19978446396554236, 0.6002155360344577)	(0.7876242791387174, 0.9901534986390603)	(0.4425751820804551, 0.8907581512528782)	(0.2956558742240667, 0.7043441257759333)	(0.45862223384251216, 0.7721469969267187)	(0.6350296762640681, 1)	(0.7101738030050881, 0.9985128969096817)	(0.9008761227789559, 1)
174	0.882353	0.916667	0.916667	0.916667	0.858333	0.913043	0.9	1	0.947368	0.8	0.756757	0.952381	0.714286	0.816327	0.801587	0.8	0.8	0.6	1	0.888889	0.5	0.983333	0.930238	0.968813	(0.7291936609713011, 1)	(0.7978868441394203, 1)	(0.6185103807102196, 0.895003132803294)	(0.7852813877984921, 1)	(0.7773935245344401, 1)	(0.8837609209855303, 1)	(0.7852813877984921, 1)	(1.0, 1)	(0.5687206457109042, 0.8598507828605244)	(0.7852813877984921, 1)	(0.8561096102957059, 1)	(0.6915564718338362, 0.9410965893906537)	(0.692568104436827, 1)	(0.6365246993792535, 0.9634753006207466)	(0.6730836835584182, 0.9300909196161851)	(0.609852069971515, 0.9901479300284851)	(0.39978446396554235, 0.8002155360344576)	(0.7876242791387174, 0.9901534986390603)	(0.609852069971515, 0.9901479300284851)	(1.0, 1)	(0.3388889924407499, 0.6611110075592501)	(0.922476918158154, 1)	(0.8261257023017546, 1)	(0.9128040122976465, 1)
175	0.941176	0.923077	1	0.96	0.9	0.869565	0.894737	0.944444	0.918919	0.772222	0.837838	0.958333	0.821429	0.884615	0.855159	0.8	1	0.6	0.75	0.888889	0.615385	0.99359	0.968216	0.980083	(0.8293247470420676, 1)	(0.7319267137346951, 1)	(0.7190669624606748, 0.9566087132150008)	(0.7964054323986971, 1)	(0.7693136034322438, 1)	(0.8939448959328896, 1)	(1.0, 1)	(0.8508297317168141, 1)	(0.6980197802922438, 0.944837362564899)	(0.8668469191567546, 1)	(0.8073635401405774, 1)	(0.7816701123099662, 0.9875606569208032)	(0.7573890524786362, 1)	(0.6008190020789889, 0.9436254423654554)	(0.7417556794123534, 0.9685617809051066)	(0.609852069971515, 0.9901479300284851)	(0.39978446396554235, 0.8002155360344576)	(0.7876242791387174, 0.9901534986390603)	(1.0, 1)	(0.5730327959639193, 0.9269672040360807)	(0.45862223384251216, 0.7721469969267187)	(0.955651880807372, 1)	(0.8965215116626534, 1)	(0.9350629103901492, 1)
176	0.823529	0.8	1	0.888889	0.7	0.869565	0.894737	0.944444	0.918919	0.772222	0.837838	0.958333	0.821429	0.884615	0.855159	0.4	1	0.6	0.75	0.888889	0.615385	0.965476	0.968216	0.978848	(0.6423089075215274, 1)	(0.7319267137346951, 1)	(0.7190669624606748, 0.9566087132150008)	(0.609852069971515, 0.9901479300284851)	(0.7693136034322438, 1)	(0.8939448959328896, 1)	(1.0, 1)	(0.8508297317168141, 1)	(0.6980197802922438, 0.944837362564899)	(0.7394945658314146, 1)	(0.8073635401405774, 1)	(0.7816701123099662, 0.9875606569208032)	(0.4821581793513251, 0.9178418206486748)	(0.6008190020789889, 0.9436254423654554)	(0.7417556794123534, 0.9685617809051066)	(0.16711729789188623, 0.6328827021081138)	(0.39978446396554235, 0.8002155360344576)	(0.7876242791387174, 0.9901534986390603)	(1.0, 1)	(0.5730327959639193, 0.9269672040360807)	(0.45862223384251216, 0.7721469969267187)	(0.8786877767438849, 1)	(0.8965215116626534, 1)	(0.9324830490415584, 1)
177	0.882353	0.857143	1	0.923077	0.8	0.826087	0.818182	1	0.9	0.6	0.837838	0.958333	0.821429	0.884615	0.855159	0.6	1	0.2	1	0.888889	0.615385	0.911049	0.903026	0.938645	(0.7291936609713011, 1)	(0.671179931484616, 0.9809939815588623)	(0.7190669624606748, 0.9566087132150008)	(0.6907980699227758, 1)	(0.6605529632380374, 0.9758106731255991)	(0.8939448959328896, 1)	(1.0, 1)	(1.0, 1)	(0.6980197802922438, 0.944837362564899)	(0.7964054323986969, 1)	(0.7773935245344401, 1)	(0.7816701123099662, 0.9875606569208032)	(0.609852069971515, 0.9901479300284851)	(0.39978446396554235, 0.8002155360344576)	(0.7417556794123534, 0.9685617809051066)	(0.3671172978918862, 0.8328827021081138)	(0.0365246993792534, 0.3634753006207466)	(0.7876242791387174, 0.9901534986390603)	(1.0, 1)	(1.0, 1)	(0.45862223384251216, 0.7721469969267187)	(0.7757242729918773, 1)	(0.7820860224039899, 1)	(0.861318769352918, 1)
178	0.764706	0.833333	0.833333	0.833333	0.716667	0.826087	1	0.777778	0.875	0.888889	0.837838	0.958333	0.821429	0.884615	0.855159	0.6	0.6	1	0.555556	0.888889	0.615385	0.975275	0.986216	0.976861	(0.5630623201055759, 0.9663494446003064)	(0.671179931484616, 0.9809939815588623)	(0.7190669624606748, 0.9566087132150008)	(0.6561734594480975, 1)	(1.0, 1)	(0.8939448959328896, 1)	(0.6561734594480975, 1)	(0.6078698427436925, 0.9476857128118631)	(0.6980197802922438, 0.944837362564899)	(0.6561734594480975, 1)	(0.7398390653299944, 1)	(0.7816701123099662, 0.9875606569208032)	(0.5024570082061348, 0.9308763251271988)	(0.7604505626384006, 1)	(0.7417556794123534, 0.9685617809051066)	(0.3671172978918862, 0.8328827021081138)	(1.0, 1)	(0.7876242791387174, 0.9901534986390603)	(0.3671172978918862, 0.8328827021081138)	(0.35247673064988727, 0.7586343804612239)	(0.45862223384251216, 0.7721469969267187)	(0.9014561501077681, 1)	(0.9385644344351236, 1)	(0.9284161909259088, 1)
179	0.882353	0.857143	1	0.923077	0.8	0.869565	0.894737	0.944444	0.918919	0.772222	0.756757	0.913043	0.75	0.823529	0.763889	0.6	1	0.6	0.75	0.777778	0.5	0.925267	0.935854	0.939787	(0.7291936609713011, 1)	(0.7319267137346951, 1)	(0.6185103807102196, 0.895003132803294)	(0.6907980699227758, 1)	(0.7693136034322438, 1)	(0.822250550986893, 1)	(1.0, 1)	(0.8508297317168141, 1)	(0.6104737746243827, 0.8895262253756173)	(0.7964054323986969, 1)	(0.8073635401405774, 1)	(0.7006919219234435, 0.9463669016059679)	(0.609852069971515, 0.9901479300284851)	(0.6008190020789889, 0.9436254423654554)	(0.6270440198405702, 0.9007337579372077)	(0.3671172978918862, 0.8328827021081138)	(0.39978446396554235, 0.8002155360344576)	(0.6438172907722977, 0.9117382647832579)	(1.0, 1)	(0.5730327959639193, 0.9269672040360807)	(0.3388889924407499, 0.6611110075592501)	(0.8002630835664137, 1)	(0.835719817642872, 1)	(0.8631363801067837, 1)
180	0.764706	0.785714	0.916667	0.846154	0.658333	0.695652	0.823529	0.777778	0.8	0.588889	0.837838	0.958333	0.821429	0.884615	0.855159	0.4	0.666667	0.4	0.333333	0.888889	0.615385	0.785988	0.904964	0.959994	(0.5630623201055759, 0.9663494446003064)	(0.5076021778504267, 0.8837021699756602)	(0.7190669624606748, 0.9566087132150008)	(0.5906577328288997, 0.9807708385996717)	(0.6677292597180393, 0.9793295638113724)	(0.8939448959328896, 1)	(0.7852813877984921, 1)	(0.6078698427436925, 0.9476857128118631)	(0.6980197802922438, 0.944837362564899)	(0.6746398369801136, 1)	(0.6365246993792533, 0.9634753006207466)	(0.7816701123099662, 0.9875606569208032)	(0.43288042678321703, 0.8837862398834494)	(0.38779983039209176, 0.789977947385686)	(0.7417556794123534, 0.9685617809051066)	(0.16711729789188623, 0.6328827021081138)	(0.19978446396554236, 0.6002155360344577)	(0.7876242791387174, 0.9901534986390603)	(0.4425751820804551, 0.8907581512528782)	(0.14067584395760105, 0.5259908227090656)	(0.45862223384251216, 0.7721469969267187)	(0.5910222268882244, 0.9809539450879479)	(0.7851102203395974, 1)	(0.8968467726077664, 1)
181	0.882353	0.916667	0.916667	0.916667	0.858333	0.782609	0.842105	0.888889	0.864865	0.644444	0.837838	0.958333	0.821429	0.884615	0.855159	0.8	0.8	0.4	0.5	0.888889	0.615385	0.936637	0.859281	0.977426	(0.7291936609713011, 1)	(0.6140366441927293, 0.9511807471116186)	(0.7190669624606748, 0.9566087132150008)	(0.7852813877984921, 1)	(0.6930802492327741, 0.9911302770830153)	(0.8939448959328896, 1)	(0.7852813877984921, 1)	(0.7604505626384006, 1)	(0.6980197802922438, 0.944837362564899)	(0.7852813877984921, 1)	(0.7251474888804603, 1)	(0.7816701123099662, 0.9875606569208032)	(0.692568104436827, 1)	(0.44881301428031595, 0.8400758746085728)	(0.7417556794123534, 0.9685617809051066)	(0.609852069971515, 0.9901479300284851)	(0.19978446396554236, 0.6002155360344577)	(0.7876242791387174, 0.9901534986390603)	(0.609852069971515, 0.9901479300284851)	(0.2956558742240667, 0.7043441257759333)	(0.45862223384251216, 0.7721469969267187)	(0.8208302950812147, 1)	(0.7171672476412395, 1)	(0.929563492178322, 1)
182	0.823529	0.846154	0.916667	0.88	0.758333	0.869565	0.894737	0.944444	0.918919	0.772222	0.837838	0.958333	0.821429	0.884615	0.855159	0.6	0.75	0.6	0.75	0.888889	0.615385	0.854494	0.932349	0.96314	(0.6423089075215274, 1)	(0.7319267137346951, 1)	(0.7190669624606748, 0.9566087132150008)	(0.6746398369801136, 1)	(0.7693136034322438, 1)	(0.8939448959328896, 1)	(0.7852813877984921, 1)	(0.8508297317168141, 1)	(0.6980197802922438, 0.944837362564899)	(0.7255230913886555, 1)	(0.8073635401405774, 1)	(0.7816701123099662, 0.9875606569208032)	(0.5548306876567092, 0.9618359790099574)	(0.6008190020789889, 0.9436254423654554)	(0.7417556794123534, 0.9685617809051066)	(0.3671172978918862, 0.8328827021081138)	(0.39978446396554235, 0.8002155360344576)	(0.7876242791387174, 0.9901534986390603)	(0.5441588276478826, 0.9558411723521174)	(0.5730327959639193, 0.9269672040360807)	(0.45862223384251216, 0.7721469969267187)	(0.6868742313250776, 1)	(0.8297077513260587, 1)	(0.9024272235273291, 1)
183	0.882353	0.916667	0.916667	0.916667	0.858333	0.826087	0.818182	1	0.9	0.6	0.810811	0.956522	0.785714	0.862745	0.837302	0.8	0.8	0.2	1	0.888889	0.571429	0.99359	0.939299	0.973716	(0.7291936609713011, 1)	(0.671179931484616, 0.9809939815588623)	(0.6846097130540937, 0.937011908567528)	(0.7852813877984921, 1)	(0.6605529632380374, 0.9758106731255991)	(0.8908106427011359, 1)	(0.7852813877984921, 1)	(1.0, 1)	(0.6534982462898608, 0.9179303251387106)	(0.7852813877984921, 1)	(0.7773935245344401, 1)	(0.7518632663726051, 0.9736269297058261)	(0.692568104436827, 1)	(0.39978446396554235, 0.8002155360344576)	(0.7183725715928706, 0.9562306030103036)	(0.609852069971515, 0.9901479300284851)	(0.0365246993792534, 0.3634753006207466)	(0.7876242791387174, 0.9901534986390603)	(0.609852069971515, 0.9901479300284851)	(1.0, 1)	(0.41197002814215156, 0.7308871147149912)	(0.955651880807372, 1)	(0.8417113479355679, 1)	(0.9221679752687237, 1)
184	0.823529	0.846154	0.916667	0.88	0.758333	0.826087	0.85	0.944444	0.894737	0.672222	0.837838	0.958333	0.821429	0.884615	0.855159	0.6	0.75	0.4	0.666667	0.888889	0.615385	0.785255	0.855842	0.977788	(0.6423089075215274, 1)	(0.671179931484616, 0.9809939815588623)	(0.7190669624606748, 0.9566087132150008)	(0.6746398369801136, 1)	(0.7040691050978014, 0.9959308949021985)	(0.8939448959328896, 1)	(0.7852813877984921, 1)	(0.8508297317168141, 1)	(0.6980197802922438, 0.944837362564899)	(0.7255230913886555, 1)	(0.7693136034322438, 1)	(0.7816701123099662, 0.9875606569208032)	(0.5548306876567092, 0.9618359790099574)	(0.4803825873237432, 0.8640618571207013)	(0.7417556794123534, 0.9685617809051066)	(0.3671172978918862, 0.8328827021081138)	(0.19978446396554236, 0.6002155360344577)	(0.7876242791387174, 0.9901534986390603)	(0.5441588276478826, 0.9558411723521174)	(0.4740091772909344, 0.8593241560423989)	(0.45862223384251216, 0.7721469969267187)	(0.5900472480078529, 0.9804637225031179)	(0.7122900948067526, 0.9993936081050204)	(0.9303019531861192, 1)
185	0.823529	0.8	1	0.888889	0.7	0.869565	0.894737	0.944444	0.918919	0.772222	0.837838	0.958333	0.821429	0.884615	0.855159	0.4	1	0.6	0.75	0.888889	0.615385	0.976389	0.943216	0.978651	(0.6423089075215274, 1)	(0.7319267137346951, 1)	(0.7190669624606748, 0.9566087132150008)	(0.609852069971515, 0.9901479300284851)	(0.7693136034322438, 1)	(0.8939448959328896, 1)	(1.0, 1)	(0.8508297317168141, 1)	(0.6980197802922438, 0.944837362564899)	(0.7394945658314146, 1)	(0.8073635401405774, 1)	(0.7816701123099662, 0.9875606569208032)	(0.4821581793513251, 0.9178418206486748)	(0.6008190020789889, 0.9436254423654554)	(0.7417556794123534, 0.9685617809051066)	(0.16711729789188623, 0.6328827021081138)	(0.39978446396554235, 0.8002155360344576)	(0.7876242791387174, 0.9901534986390603)	(1.0, 1)	(0.5730327959639193, 0.9269672040360807)	(0.45862223384251216, 0.7721469969267187)	(0.9042114882672694, 1)	(0.8486343795596875, 1)	(0.9320762980511146, 1)
186	0.941176	0.923077	1	0.96	0.9	0.73913	0.833333	0.833333	0.833333	0.616667	0.837838	0.958333	0.821429	0.884615	0.855159	0.8	1	0.4	0.4	0.888889	0.615385	0.970736	0.827369	0.974596	(0.8293247470420676, 1)	(0.5596717819652766, 0.9185890875999407)	(0.7190669624606748, 0.9566087132150008)	(0.7964054323986971, 1)	(0.6810242146540821, 0.9856424520125846)	(0.8939448959328896, 1)	(1.0, 1)	(0.6810242146540821, 0.9856424520125846)	(0.6980197802922438, 0.944837362564899)	(0.8668469191567546, 1)	(0.6810242146540821, 0.9856424520125846)	(0.7816701123099662, 0.9875606569208032)	(0.7573890524786362, 1)	(0.41796309067692483, 0.8153702426564086)	(0.7417556794123534, 0.9685617809051066)	(0.609852069971515, 0.9901479300284851)	(0.19978446396554236, 0.6002155360344577)	(0.7876242791387174, 0.9901534986390603)	(1.0, 1)	(0.19978446396554236, 0.6002155360344577)	(0.45862223384251216, 0.7721469969267187)	(0.8906149936935899, 1)	(0.6729144192445673, 0.9818237781922883)	(0.923894622440812, 1)
187	0.823529	0.846154	0.916667	0.88	0.758333	0.869565	0.894737	0.944444	0.918919	0.772222	0.837838	0.958333	0.821429	0.884615	0.855159	0.6	0.75	0.6	0.75	0.888889	0.615385	0.857478	0.964975	0.971227	(0.6423089075215274, 1)	(0.7319267137346951, 1)	(0.7190669624606748, 0.9566087132150008)	(0.6746398369801136, 1)	(0.7693136034322438, 1)	(0.8939448959328896, 1)	(0.7852813877984921, 1)	(0.8508297317168141, 1)	(0.6980197802922438, 0.944837362564899)	(0.7255230913886555, 1)	(0.8073635401405774, 1)	(0.7816701123099662, 0.9875606569208032)	(0.5548306876567092, 0.9618359790099574)	(0.6008190020789889, 0.9436254423654554)	(0.7417556794123534, 0.9685617809051066)	(0.3671172978918862, 0.8328827021081138)	(0.39978446396554235, 0.8002155360344576)	(0.7876242791387174, 0.9901534986390603)	(0.5441588276478826, 0.9558411723521174)	(0.5730327959639193, 0.9269672040360807)	(0.45862223384251216, 0.7721469969267187)	(0.6912957988083559, 1)	(0.8898405363448995, 1)	(0.9173624871659269, 1)
188	0.823529	0.846154	0.916667	0.88	0.758333	0.869565	0.894737	0.944444	0.918919	0.772222	0.837838	0.958333	0.821429	0.884615	0.855159	0.6	0.75	0.6	0.75	0.888889	0.615385	0.973575	0.919519	0.967735	(0.6423089075215274, 1)	(0.7319267137346951, 1)	(0.7190669624606748, 0.9566087132150008)	(0.6746398369801136, 1)	(0.7693136034322438, 1)	(0.8939448959328896, 1)	(0.7852813877984921, 1)	(0.8508297317168141, 1)	(0.6980197802922438, 0.944837362564899)	(0.7255230913886555, 1)	(0.8073635401405774, 1)	(0.7816701123099662, 0.9875606569208032)	(0.5548306876567092, 0.9618359790099574)	(0.6008190020789889, 0.9436254423654554)	(0.7417556794123534, 0.9685617809051066)	(0.3671172978918862, 0.8328827021081138)	(0.39978446396554235, 0.8002155360344576)	(0.7876242791387174, 0.9901534986390603)	(0.5441588276478826, 0.9558411723521174)	(0.5730327959639193, 0.9269672040360807)	(0.45862223384251216, 0.7721469969267187)	(0.8973279015524472, 1)	(0.8083412847879664, 1)	(0.9107981752689445, 1)
189	0.941176	0.923077	1	0.96	0.9	0.782609	0.842105	0.888889	0.864865	0.644444	0.837838	0.958333	0.821429	0.884615	0.855159	0.8	1	0.4	0.5	0.888889	0.615385	0.986645	0.867838	0.99188	(0.8293247470420676, 1)	(0.6140366441927293, 0.9511807471116186)	(0.7190669624606748, 0.9566087132150008)	(0.7964054323986971, 1)	(0.6930802492327741, 0.9911302770830153)	(0.8939448959328896, 1)	(1.0, 1)	(0.7604505626384006, 1)	(0.6980197802922438, 0.944837362564899)	(0.8668469191567546, 1)	(0.7251474888804603, 1)	(0.7816701123099662, 0.9875606569208032)	(0.7573890524786362, 1)	(0.44881301428031595, 0.8400758746085728)	(0.7417556794123534, 0.9685617809051066)	(0.609852069971515, 0.9901479300284851)	(0.19978446396554236, 0.6002155360344577)	(0.7876242791387174, 0.9901534986390603)	(1.0, 1)	(0.2956558742240667, 0.7043441257759333)	(0.45862223384251216, 0.7721469969267187)	(0.9320784071187259, 1)	(0.7294286950329021, 1)	(0.9629621378638391, 1)
190	0.764706	0.75	1	0.857143	0.6	0.782609	0.782609	1	0.878049	0.5	0.837838	0.958333	0.821429	0.884615	0.855159	0.2	1	0		0.888889	0.615385	0.818322	0.854185	0.984666	(0.5630623201055759, 0.9663494446003064)	(0.6140366441927293, 0.9511807471116186)	(0.7190669624606748, 0.9566087132150008)	(0.5441588276478826, 0.9558411723521174)	(0.6140366441927293, 0.9511807471116186)	(0.8939448959328896, 1)	(1.0, 1)	(1.0, 1)	(0.6980197802922438, 0.944837362564899)	(0.6907980699227758, 1)	(0.7443139445743161, 1)	(0.7816701123099662, 0.9875606569208032)	(0.3671172978918862, 0.8328827021081138)	(0.2956558742240667, 0.7043441257759333)	(0.7417556794123534, 0.9685617809051066)	(0.009852069971514943, 0.3901479300284851)	(0, 0.0)	(0.7876242791387174, 0.9901534986390603)	(1.0, 1)	(0, 1)	(0.45862223384251216, 0.7721469969267187)	(0.6350296762640681, 1)	(0.7099504016355778, 0.9984194924973169)	(0.9450724001017567, 1)
191	0.764706	0.75	1	0.857143	0.6	0.869565	0.894737	0.944444	0.918919	0.772222	0.810811	0.956522	0.785714	0.862745	0.837302	0.2	1	0.6	0.75	0.888889	0.571429	1	0.914581	0.977028	(0.5630623201055759, 0.9663494446003064)	(0.7319267137346951, 1)	(0.6846097130540937, 0.937011908567528)	(0.5441588276478826, 0.9558411723521174)	(0.7693136034322438, 1)	(0.8908106427011359, 1)	(1.0, 1)	(0.8508297317168141, 1)	(0.6534982462898608, 0.9179303251387106)	(0.6907980699227758, 1)	(0.8073635401405774, 1)	(0.7518632663726051, 0.9736269297058261)	(0.3671172978918862, 0.8328827021081138)	(0.6008190020789889, 0.9436254423654554)	(0.7183725715928706, 0.9562306030103036)	(0.009852069971514943, 0.3901479300284851)	(0.39978446396554235, 0.8002155360344576)	(0.7876242791387174, 0.9901534986390603)	(1.0, 1)	(0.5730327959639193, 0.9269672040360807)	(0.41197002814215156, 0.7308871147149912)	(1.0, 1)	(0.8003508477175035, 1)	(0.9287545571251501, 1)
192	0.882353	0.916667	0.916667	0.916667	0.858333	0.826087	0.818182	1	0.9	0.6	0.837838	0.923077	0.857143	0.888889	0.81746	0.8	0.8	0.2	1	0.777778	0.636364	0.968546	0.960631	0.912791	(0.7291936609713011, 1)	(0.671179931484616, 0.9809939815588623)	(0.7190669624606748, 0.9566087132150008)	(0.7852813877984921, 1)	(0.6605529632380374, 0.9758106731255991)	(0.8372146305380817, 1)	(0.7852813877984921, 1)	(1.0, 1)	(0.744388639866901, 0.9698970744188132)	(0.7852813877984921, 1)	(0.7773935245344401, 1)	(0.7876242791387175, 0.9901534986390604)	(0.692568104436827, 1)	(0.39978446396554235, 0.8002155360344576)	(0.6929895995131112, 0.9419310354075237)	(0.609852069971515, 0.9901479300284851)	(0.0365246993792534, 0.3634753006207466)	(0.6438172907722977, 0.9117382647832579)	(0.609852069971515, 0.9901479300284851)	(1.0, 1)	(0.48136012382660975, 0.791367148900663)	(0.8855737940293589, 1)	(0.8811535016643733, 1)	(0.821879474480918, 1)
193	0.882353	1	0.833333	0.909091	0.916667	0.826087	0.818182	1	0.9	0.6	0.837838	0.958333	0.821429	0.884615	0.855159	1	0.714286	0.2	1	0.888889	0.615385	0.970513	0.837603	0.971385	(0.7291936609713011, 1)	(0.671179931484616, 0.9809939815588623)	(0.7190669624606748, 0.9566087132150008)	(1.0, 1)	(0.6605529632380374, 0.9758106731255991)	(0.8939448959328896, 1)	(0.6561734594480975, 1)	(1.0, 1)	(0.6980197802922438, 0.944837362564899)	(0.7724316928962867, 1)	(0.7773935245344401, 1)	(0.7816701123099662, 0.9875606569208032)	(0.7852813877984923, 1)	(0.39978446396554235, 0.8002155360344576)	(0.7417556794123534, 0.9685617809051066)	(1.0, 1)	(0.0365246993792534, 0.3634753006207466)	(0.7876242791387174, 0.9901534986390603)	(0.4995355174084506, 0.929035911162978)	(1.0, 1)	(0.45862223384251216, 0.7721469969267187)	(0.8900956356680223, 1)	(0.6868734473321955, 0.9883334903618427)	(0.9176640552100315, 1)
194	0.705882	0.733333	0.916667	0.814815	0.558333	0.869565	0.857143	1	0.923077	0.7	0.837838	0.958333	0.821429	0.884615	0.855159	0.2	0.5	0.4	1	0.888889	0.615385	0.972222	0.947582	0.970053	(0.48928242167172487, 0.9224822842106282)	(0.7319267137346951, 1)	(0.7190669624606748, 0.9566087132150008)	(0.5231168871442541, 0.9435497795224125)	(0.7141317599753874, 1)	(0.8939448959328896, 1)	(0.7852813877984921, 1)	(1.0, 1)	(0.6980197802922438, 0.944837362564899)	(0.6301584893748944, 0.9994711402547352)	(0.8141740282854887, 1)	(0.7816701123099662, 0.9875606569208032)	(0.32227154071402675, 0.79439512595264)	(0.5127155151624417, 0.8872844848375582)	(0.7417556794123534, 0.9685617809051066)	(0.009852069971514943, 0.3901479300284851)	(0.19978446396554236, 0.6002155360344577)	(0.7876242791387174, 0.9901534986390603)	(0.2623150874643937, 0.7376849125356063)	(1.0, 1)	(0.45862223384251216, 0.7721469969267187)	(0.8941020607889054, 1)	(0.8564986643706309, 1)	(0.9151333910274287, 1)
195	0.882353	0.857143	1	0.923077	0.8	0.826087	0.85	0.944444	0.894737	0.672222	0.837838	0.958333	0.821429	0.884615	0.855159	0.6	1	0.4	0.666667	0.888889	0.615385	0.893357	0.951218	0.962743	(0.7291936609713011, 1)	(0.671179931484616, 0.9809939815588623)	(0.7190669624606748, 0.9566087132150008)	(0.6907980699227758, 1)	(0.7040691050978014, 0.9959308949021985)	(0.8939448959328896, 1)	(1.0, 1)	(0.8508297317168141, 1)	(0.6980197802922438, 0.944837362564899)	(0.7964054323986969, 1)	(0.7693136034322438, 1)	(0.7816701123099662, 0.9875606569208032)	(0.609852069971515, 0.9901479300284851)	(0.4803825873237432, 0.8640618571207013)	(0.7417556794123534, 0.9685617809051066)	(0.3671172978918862, 0.8328827021081138)	(0.19978446396554236, 0.6002155360344577)	(0.7876242791387174, 0.9901534986390603)	(1.0, 1)	(0.4740091772909344, 0.8593241560423989)	(0.45862223384251216, 0.7721469969267187)	(0.7466304494537112, 1)	(0.8631823862261467, 1)	(0.9017174790511571, 1)
196	0.941176	0.923077	1	0.96	0.9	0.782609	0.842105	0.888889	0.864865	0.644444	0.837838	0.958333	0.821429	0.884615	0.855159	0.8	1	0.4	0.5	0.888889	0.615385	1	0.843136	0.980797	(0.8293247470420676, 1)	(0.6140366441927293, 0.9511807471116186)	(0.7190669624606748, 0.9566087132150008)	(0.7964054323986971, 1)	(0.6930802492327741, 0.9911302770830153)	(0.8939448959328896, 1)	(1.0, 1)	(0.7604505626384006, 1)	(0.6980197802922438, 0.944837362564899)	(0.8668469191567546, 1)	(0.7251474888804603, 1)	(0.7816701123099662, 0.9875606569208032)	(0.7573890524786362, 1)	(0.44881301428031595, 0.8400758746085728)	(0.7417556794123534, 0.9685617809051066)	(0.609852069971515, 0.9901479300284851)	(0.19978446396554236, 0.6002155360344577)	(0.7876242791387174, 0.9901534986390603)	(1.0, 1)	(0.2956558742240667, 0.7043441257759333)	(0.45862223384251216, 0.7721469969267187)	(1.0, 1)	(0.6945066414277413, 0.9917643750419333)	(0.9365760285198864, 1)
197	0.647059	0.714286	0.833333	0.769231	0.516667	0.869565	0.894737	0.944444	0.918919	0.772222	0.837838	0.958333	0.821429	0.884615	0.855159	0.2	0.333333	0.6	0.75	0.888889	0.615385	0.861965	0.941538	0.97449	(0.41988689910096416, 0.8742307479578595)	(0.7319267137346951, 1)	(0.7190669624606748, 0.9566087132150008)	(0.4995355174084506, 0.929035911162978)	(0.7693136034322438, 1)	(0.8939448959328896, 1)	(0.6561734594480975, 1)	(0.8508297317168141, 1)	(0.6980197802922438, 0.944837362564899)	(0.5689455566547783, 0.96951598180676)	(0.8073635401405774, 1)	(0.7816701123099662, 0.9875606569208032)	(0.27911383800485356, 0.7542194953284799)	(0.6008190020789889, 0.9436254423654554)	(0.7417556794123534, 0.9685617809051066)	(0.009852069971514943, 0.3901479300284851)	(0.39978446396554235, 0.8002155360344576)	(0.7876242791387174, 0.9901534986390603)	(0.10924184874712176, 0.5574248179195449)	(0.5730327959639193, 0.9269672040360807)	(0.45862223384251216, 0.7721469969267187)	(0.6979923237301233, 1)	(0.8456540640097138, 1)	(0.9236862038666985, 1)
198	0.823529	0.846154	0.916667	0.88	0.758333	0.826087	0.818182	1	0.9	0.6	0.837838	0.958333	0.821429	0.884615	0.855159	0.6	0.75	0.2	1	0.888889	0.615385	0.924448	0.881575	0.973689	(0.6423089075215274, 1)	(0.671179931484616, 0.9809939815588623)	(0.7190669624606748, 0.9566087132150008)	(0.6746398369801136, 1)	(0.6605529632380374, 0.9758106731255991)	(0.8939448959328896, 1)	(0.7852813877984921, 1)	(1.0, 1)	(0.6980197802922438, 0.944837362564899)	(0.7255230913886555, 1)	(0.7773935245344401, 1)	(0.7816701123099662, 0.9875606569208032)	(0.5548306876567092, 0.9618359790099574)	(0.39978446396554235, 0.8002155360344576)	(0.7417556794123534, 0.9685617809051066)	(0.3671172978918862, 0.8328827021081138)	(0.0365246993792534, 0.3634753006207466)	(0.7876242791387174, 0.9901534986390603)	(0.5441588276478826, 0.9558411723521174)	(1.0, 1)	(0.45862223384251216, 0.7721469969267187)	(0.7988172934574356, 1)	(0.7495240373443639, 1)	(0.9221154426064554, 1)
199	0.882353	0.916667	0.916667	0.916667	0.858333	0.869565	0.941176	0.888889	0.914286	0.844444	0.837838	0.958333	0.821429	0.884615	0.855159	0.8	0.8	0.8	0.666667	0.888889	0.615385	0.965242	0.985329	0.983096	(0.7291936609713011, 1)	(0.7319267137346951, 1)	(0.7190669624606748, 0.9566087132150008)	(0.7852813877984921, 1)	(0.8450145290466196, 1)	(0.8939448959328896, 1)	(0.7852813877984921, 1)	(0.7604505626384006, 1)	(0.6980197802922438, 0.944837362564899)	(0.7852813877984921, 1)	(0.7998768365517385, 1)	(0.7816701123099662, 0.9875606569208032)	(0.692568104436827, 1)	(0.6963221407405941, 0.9925667481482948)	(0.7417556794123534, 0.9685617809051066)	(0.609852069971515, 0.9901479300284851)	(0.6365246993792535, 0.9634753006207466)	(0.7876242791387174, 0.9901534986390603)	(0.609852069971515, 0.9901479300284851)	(0.4740091772909344, 0.8593241560423989)	(0.45862223384251216, 0.7721469969267187)	(0.8781696274287926, 1)	(0.936190267843314, 1)	(0.9415579060147389, 1)
